# Supplementary material for: 4-Amino-2-hy­droxy­benzohydrazide
Source: Acta Crystallogr Sect E Struct Rep Online. 2012 Jun 16;68(Pt 7):o2117. doi: 10.1107/S1600536812026190 (PMC3393929; doi:10.1107/S1600536812026190)
Supplement: Supplementary file 2 [file e-68-o2117-Isup2.hkl]

# 
# h,k,l, Fc-squared, Fo-squared, sigma(Fo-squared) and status flag 
# 
data_I
_shelx_title ' TI1IR_0m in P2(1)/c NEEDLE BROWN' 
_shelx_refln_list_code          4 
_shelx_F_calc_maximum      220.46 
_exptl_crystal_F_000       704.00 
_reflns_d_resolution_high  0.7782 
 
loop_ 
 _symmetry_equiv_pos_as_xyz 
 'x, y, z' 
 '-x, y+1/2, -z+1/2' 
 '-x, -y, -z' 
 'x, -y-1/2, z-1/2' 
 
_cell_length_a     5.6424 
_cell_length_b    18.3221 
_cell_length_c    14.7164 
_cell_angle_alpha  90.000 
_cell_angle_beta   94.087 
_cell_angle_gamma  90.000 
 
_shelx_F_squared_multiplier     1.000 
 
loop_ 
 _refln_index_h 
 _refln_index_k 
 _refln_index_l 
 _refln_F_squared_calc 
 _refln_F_squared_meas 
 _refln_F_squared_sigma 
 _refln_observed_status 
   1   0   0        4.11       -0.67      0.67 o 
   2   0   0     3222.47     3383.10     29.62 o 
   3   0   0       21.56       17.39      3.53 o 
   4   0   0      151.51      155.06      5.27 o 
   5   0   0        8.75        8.85      9.12 o 
   6   0   0        1.79       -3.06      3.06 o 
   7   0   0        0.11       -3.55      3.55 o 
   1   1   0       35.66       47.74      1.14 o 
   2   1   0     2598.31     2584.36     17.32 o 
   3   1   0       24.18       28.61      1.73 o 
   4   1   0        0.62        0.11      0.97 o 
   5   1   0       10.73       14.24      2.57 o 
   6   1   0       66.30       48.94      4.07 o 
   7   1   0        3.08        1.52      3.30 o 
   0   2   0        1.94        4.35      0.52 o 
   1   2   0     3330.18     3096.82     22.24 o 
   2   2   0      403.78      377.72      3.81 o 
   3   2   0      319.70      289.56      5.03 o 
   4   2   0        0.86        1.63      1.22 o 
   5   2   0       38.72       36.58      3.37 o 
   6   2   0        0.12       -2.27      2.27 o 
   7   2   0        0.83        2.96      4.23 o 
   1   3   0      172.60      202.54      2.88 o 
   2   3   0        0.11       -0.08      0.62 o 
   3   3   0      356.92      430.88      6.55 o 
   4   3   0       48.33       47.79      3.72 o 
   5   3   0        1.09       -0.62      4.34 o 
   6   3   0        4.93        1.80      3.20 o 
   7   3   0       14.32       14.57      5.06 o 
   0   4   0       64.09       68.34      2.33 o 
   1   4   0    33868.07    31310.11    238.66 o 
   2   4   0       12.13       14.80      1.13 o 
   3   4   0        7.92        5.07      1.31 o 
   4   4   0        6.27        7.00      1.70 o 
   5   4   0        8.85        8.01      2.61 o 
   6   4   0        1.97       -0.74      3.80 o 
   7   4   0       16.81       18.97      5.43 o 
   1   5   0    48601.86    46884.70    337.15 o 
   2   5   0      199.05      182.28      3.60 o 
   3   5   0       87.85       89.85      6.14 o 
   4   5   0       16.63       18.18      1.91 o 
   5   5   0        0.22       -1.44      2.10 o 
   6   5   0        4.06        7.43      3.08 o 
   7   5   0        6.28        9.85      7.44 o 
   0   6   0     4587.94     4188.72     41.36 o 
   1   6   0      587.23      591.26      5.80 o 
   2   6   0      325.92      340.64      6.17 o 
   3   6   0       38.83       35.65      3.11 o 
   4   6   0        5.30        7.45      1.64 o 
   5   6   0        8.00        5.48      2.61 o 
   6   6   0        3.68        4.59      2.90 o 
   1   7   0       36.08       43.48      4.06 o 
   2   7   0      121.12      144.30      2.84 o 
   3   7   0        1.43        1.71      1.35 o 
   4   7   0      294.87      298.93      6.69 o 
   5   7   0       11.69       10.74      3.02 o 
   6   7   0       36.89       37.72      5.38 o 
   0   8   0     1180.99     1084.07     16.63 o 
   1   8   0       13.04       29.23      2.17 o 
   2   8   0     2017.62     2197.78     21.17 o 
   3   8   0        2.24        6.85      2.01 o 
   4   8   0       46.72       44.22      4.23 o 
   5   8   0        0.00       -3.26      3.60 o 
   6   8   0        0.02        2.24      3.02 o 
   1   9   0     1082.89     1055.36     14.63 o 
   2   9   0     2693.91     2589.54     24.85 o 
   3   9   0       16.88       21.67      1.72 o 
   4   9   0       43.08       44.21      4.24 o 
   5   9   0       11.45       18.58      3.46 o 
   6   9   0        8.35        6.11      3.33 o 
   0  10   0      735.34      724.02     12.21 o 
   1  10   0      571.26      529.65     11.25 o 
   2  10   0     1888.07     1880.37     27.68 o 
   3  10   0        0.67        1.63      1.77 o 
   4  10   0        9.61        7.40      2.82 o 
   5  10   0        7.88        8.44      3.25 o 
   6  10   0        0.14        2.97      3.14 o 
   1  11   0      360.89      343.37     15.05 o 
   2  11   0       20.48       19.12      3.45 o 
   3  11   0       37.14       36.38      4.50 o 
   4  11   0        5.03        4.44      2.83 o 
   5  11   0        3.01        5.61      2.90 o 
   6  11   0        0.17        1.19      3.30 o 
   0  12   0       34.68       40.86      3.05 o 
   1  12   0       70.29       58.45      4.77 o 
   2  12   0       31.69       28.79      2.88 o 
   3  12   0      176.83      176.48      8.20 o 
   4  12   0        1.60        0.92      2.57 o 
   5  12   0       25.18       34.48      4.65 o 
   6  12   0        2.18        1.12      3.46 o 
   1  13   0      187.89      199.59     10.80 o 
   2  13   0      124.74      103.64      6.41 o 
   3  13   0       35.20       34.63      4.27 o 
   4  13   0       11.55       16.03     11.77 o 
   5  13   0        3.04        5.00      3.27 o 
   6  13   0        6.99        2.82      5.19 o 
   0  14   0     1523.10     1559.24     21.58 o 
   1  14   0       35.97       37.79      4.49 o 
   2  14   0      133.28      108.61     15.07 o 
   3  14   0      394.21      370.82     17.77 o 
   4  14   0       13.66       13.28      5.28 o 
   5  14   0        1.05        1.55      3.19 o 
   1  15   0        3.71        3.01      2.27 o 
   2  15   0        0.51       -0.80      2.77 o 
   3  15   0       11.26        3.65      4.00 o 
   4  15   0       19.27       32.84      5.76 o 
   5  15   0        0.00       -1.37      4.77 o 
   0  16   0       38.96       39.53      3.14 o 
   1  16   0        1.12        2.01      2.84 o 
   2  16   0        8.05        0.78      2.89 o 
   3  16   0        0.08       -3.55      3.55 o 
   4  16   0        7.81        7.89      4.61 o 
   5  16   0        0.00       -3.27      3.27 o 
   1  17   0       15.68       13.76      5.27 o 
   2  17   0       94.43       92.10      7.61 o 
   3  17   0        0.00        4.64      4.50 o 
   4  17   0       14.08        7.34      5.19 o 
   5  17   0        1.09       -2.88      6.24 o 
   0  18   0      248.36      248.14      6.15 o 
   1  18   0       63.99       60.85      6.47 o 
   2  18   0        7.59        9.08      4.96 o 
   3  18   0       34.89       34.57      6.81 o 
   4  18   0       16.90       21.31      6.48 o 
   1  19   0       96.62       98.66     11.03 o 
   2  19   0        5.01        6.46      4.85 o 
   3  19   0      108.65       88.37     10.81 o 
   4  19   0        4.40        6.05      5.59 o 
   0  20   0        1.50       -5.76      5.76 o 
   1  20   0       27.90       18.08      6.28 o 
   2  20   0        1.47        1.82      4.96 o 
   3  20   0        5.84        7.87      5.19 o 
   1  21   0        0.03        1.44      7.68 o 
   2  21   0        0.00        0.40      4.85 o 
   3  21   0        1.44        2.64      9.37 o 
   0  22   0        0.03       -7.20      7.20 o 
   1  22   0       49.81       51.39     13.45 o 
   2  22   0        1.13        7.68      9.12 o 
   1  23   0        0.75       -0.96      8.64 o 
  -7   1   1       24.87       21.27      4.42 o 
  -6   1   1        9.36        7.90      2.60 o 
  -5   1   1       56.43       58.03      5.27 o 
  -4   1   1       21.38       20.95      1.79 o 
  -3   1   1     4166.91     4300.15     34.03 o 
  -2   1   1     1005.03      968.62      7.26 o 
  -1   1   1     6634.55     6584.43     49.86 o 
   0   1   1      304.34      323.95      2.56 o 
   1   1   1     1247.42     1082.86      7.63 o 
   2   1   1       36.29       36.79      1.38 o 
   3   1   1       51.65       46.04      2.24 o 
   4   1   1        1.16       -0.08      1.36 o 
   5   1   1      107.66      111.78      5.38 o 
   6   1   1       15.77       16.11      3.95 o 
   7   1   1       21.67       20.81      4.34 o 
  -7   2   1        2.36       13.04      5.76 o 
  -6   2   1        4.16        9.22      2.68 o 
  -5   2   1       43.62       46.22      4.89 o 
  -4   2   1        7.95        5.68      1.51 o 
  -3   2   1      148.42      142.25      2.59 o 
  -2   2   1      138.24      169.62      4.31 o 
  -1   2   1     2323.61     2335.32     16.02 o 
   0   2   1       66.63       59.08      1.01 o 
   1   2   1       62.88       45.78      1.18 o 
   2   2   1      656.41      592.76      5.43 o 
   3   2   1      700.14      671.11      8.75 o 
   4   2   1       30.57       29.39      2.21 o 
   5   2   1       47.77       48.45      3.89 o 
   6   2   1        0.01       -2.40      2.74 o 
   7   2   1        4.82        3.84      3.58 o 
  -7   3   1        2.68        3.60      4.08 o 
  -6   3   1        9.10        4.57      2.83 o 
  -5   3   1       20.83       21.62      2.76 o 
  -4   3   1      140.65      156.03      4.85 o 
  -3   3   1      350.77      375.95      7.91 o 
  -2   3   1      637.41      621.16      5.15 o 
  -1   3   1      135.10      153.52      2.23 o 
   0   3   1      128.72      118.08      1.56 o 
   1   3   1      213.54      190.81      2.57 o 
   2   3   1      412.18      398.58      4.78 o 
   3   3   1       20.94       25.39      1.96 o 
   4   3   1      201.91      196.53      4.96 o 
   5   3   1        2.57        0.40      2.58 o 
   6   3   1      246.22      259.27     23.41 o 
   7   3   1        7.73        4.11      6.72 o 
  -7   4   1        3.09        2.74      4.58 o 
  -6   4   1        3.49        5.42      2.98 o 
  -5   4   1        0.13       -1.58      1.98 o 
  -4   4   1      207.30      215.67      6.34 o 
  -3   4   1      100.00       97.51      2.09 o 
  -2   4   1     4757.41     4912.62     41.88 o 
  -1   4   1     1200.28     1090.01     11.92 o 
   0   4   1    16788.52    16404.24    114.87 o 
   1   4   1      939.87      836.81      7.45 o 
   2   4   1      476.03      462.81      5.40 o 
   3   4   1        1.65        1.96      1.19 o 
   4   4   1      154.57      169.54      5.06 o 
   5   4   1       42.20       40.45      5.69 o 
   6   4   1       18.20       17.74      3.67 o 
   7   4   1        0.60       -0.44      4.26 o 
  -7   5   1        0.17        5.76      4.41 o 
  -6   5   1       71.39       75.84      8.05 o 
  -5   5   1        2.65        2.39      2.15 o 
  -4   5   1      150.36      150.86      5.27 o 
  -3   5   1        3.99        2.71      0.79 o 
  -2   5   1     3780.19     3798.09     41.08 o 
  -1   5   1     7801.80     7655.59     50.80 o 
   0   5   1     6956.99     6672.11     47.35 o 
   1   5   1      455.16      481.98      5.22 o 
   2   5   1      676.46      687.95      9.01 o 
   3   5   1        0.66        0.36      1.17 o 
   4   5   1       41.24       40.54      2.71 o 
   5   5   1        2.39        5.15      2.75 o 
   6   5   1        0.00       -3.42      3.42 o 
   7   5   1        2.70       -1.92      6.24 o 
  -7   6   1        0.61       12.49      7.20 o 
  -6   6   1        1.22       -1.74      2.32 o 
  -5   6   1        0.89       -0.71      2.15 o 
  -4   6   1       47.90       45.89      3.11 o 
  -3   6   1      139.31      127.88      3.13 o 
  -2   6   1     3668.17     3738.86     30.38 o 
  -1   6   1       12.37       18.80      1.16 o 
   0   6   1      522.94      459.07      4.68 o 
   1   6   1      410.55      373.61      4.65 o 
   2   6   1       40.68       39.57      1.89 o 
   3   6   1        8.80        8.64      1.55 o 
   4   6   1      131.86      135.36      4.37 o 
   5   6   1      121.69      108.82      6.33 o 
   6   6   1       60.13       66.82      9.41 o 
  -6   7   1       15.54       17.26      4.52 o 
  -5   7   1        0.37        0.00      2.10 o 
  -4   7   1      121.12      139.00      6.79 o 
  -3   7   1       61.82       57.50      5.55 o 
  -2   7   1        0.77       -1.05      1.05 o 
  -1   7   1     1372.38     1265.92     10.27 o 
   0   7   1        0.05        2.35      0.97 o 
   1   7   1      522.14      431.67      6.17 o 
   2   7   1      105.52       93.44      3.62 o 
   3   7   1      158.91      153.30      3.19 o 
   4   7   1        4.81        5.55      3.74 o 
   5   7   1      147.61      136.90      7.35 o 
   6   7   1        2.04        5.23      3.08 o 
  -6   8   1        1.49        2.12      2.74 o 
  -5   8   1        0.39        1.87      2.44 o 
  -4   8   1        6.34        6.10      2.44 o 
  -3   8   1        0.91        2.73      1.46 o 
  -2   8   1       15.89       17.18      2.32 o 
  -1   8   1     1258.88     1259.76     14.37 o 
   0   8   1        7.50        7.41      1.34 o 
   1   8   1     1380.64     1432.27     13.12 o 
   2   8   1       37.97       33.79      2.01 o 
   3   8   1       43.61       47.10      3.56 o 
   4   8   1       42.32       45.65      4.17 o 
   5   8   1       35.67       37.70      4.24 o 
   6   8   1        1.52        1.96      3.25 o 
  -6   9   1        0.89       -0.71      3.81 o 
  -5   9   1       93.10       85.24      5.76 o 
  -4   9   1       50.29       43.96      5.03 o 
  -3   9   1        4.87       11.80      7.15 o 
  -2   9   1     2243.59     2154.35     27.85 o 
  -1   9   1     6675.40     6740.99     59.44 o 
   0   9   1       86.31       68.68      2.87 o 
   1   9   1     4272.31     4436.61     35.57 o 
   2   9   1       43.34       38.19      2.52 o 
   3   9   1      345.65      367.81      8.94 o 
   4   9   1       32.31       33.00      3.99 o 
   5   9   1        0.77       -1.43      2.52 o 
   6   9   1        6.49        5.55      3.47 o 
  -6  10   1        0.89       -3.55      3.55 o 
  -5  10   1        9.65       14.52      3.14 o 
  -4  10   1       33.62       25.00      3.48 o 
  -3  10   1        0.03        1.09      1.24 o 
  -2  10   1     1923.45     1941.20     24.64 o 
  -1  10   1     2942.36     3014.90     29.92 o 
   0  10   1      132.63      136.32      6.10 o 
   1  10   1        0.22        1.18      1.27 o 
   2  10   1      161.83      156.58      4.28 o 
   3  10   1        0.59       -0.36      1.43 o 
   4  10   1       17.67       16.41      3.37 o 
   5  10   1       21.26       21.25      3.65 o 
   6  10   1        0.00       -2.06      3.14 o 
  -6  11   1        5.92        0.85      4.38 o 
  -5  11   1        4.16        0.67      2.97 o 
  -4  11   1        9.54       14.00      5.23 o 
  -3  11   1       63.21       62.28      6.64 o 
  -2  11   1       21.46       23.89      2.15 o 
  -1  11   1       28.83       33.49      3.21 o 
   0  11   1       39.95       35.40      2.19 o 
   1  11   1       51.81       53.10      2.96 o 
   2  11   1       62.55       60.94      4.84 o 
   3  11   1        7.06        1.44      3.17 o 
   4  11   1      150.60      137.04      7.42 o 
   5  11   1        0.50        1.11      2.81 o 
   6  11   1       41.38       47.50      5.79 o 
  -6  12   1        7.76       11.98      5.40 o 
  -5  12   1        6.90        1.39      2.95 o 
  -4  12   1        6.48        0.57      2.74 o 
  -3  12   1       53.36       59.11      4.61 o 
  -2  12   1     1492.41     1463.15     18.36 o 
  -1  12   1        0.23        2.92      3.05 o 
   0  12   1        8.87        7.88      1.93 o 
   1  12   1        3.16        2.49      1.32 o 
   2  12   1       10.72        9.91      2.18 o 
   3  12   1        2.98       -2.24      2.24 o 
   4  12   1       71.18       57.37      5.29 o 
   5  12   1        1.23        2.01      3.21 o 
   6  12   1       60.66       76.64      6.83 o 
  -6  13   1        2.00        1.84      4.92 o 
  -5  13   1        4.54        5.63      3.37 o 
  -4  13   1        4.48        3.72      2.86 o 
  -3  13   1       84.97       82.66      7.37 o 
  -2  13   1      811.43      815.73     16.31 o 
  -1  13   1       22.05       24.44      8.64 o 
   0  13   1        6.99        6.62      1.41 o 
   1  13   1        5.74        7.07      2.37 o 
   2  13   1      546.57      556.12     13.24 o 
   3  13   1        4.28        4.07      3.22 o 
   4  13   1       62.35       71.37     10.33 o 
   5  13   1        2.42        1.14      3.11 o 
  -5  14   1        3.75        6.64      3.64 o 
  -4  14   1        1.82       -0.13      3.69 o 
  -3  14   1      884.75      877.58     22.22 o 
  -2  14   1       75.67       54.97      5.08 o 
  -1  14   1       27.20       31.37      4.14 o 
   0  14   1     1542.63     1601.03     14.23 o 
   1  14   1       21.31       20.31      3.23 o 
   2  14   1      136.87      126.87      7.52 o 
   3  14   1        0.02        1.48      3.91 o 
   4  14   1        4.72        1.40      3.64 o 
   5  14   1        6.02        8.01      3.71 o 
  -5  15   1        0.03       -3.50      3.50 o 
  -4  15   1        0.30       -3.21      3.21 o 
  -3  15   1       85.04       89.76      8.31 o 
  -2  15   1       11.16        9.70      3.30 o 
  -1  15   1       20.57       17.17      3.58 o 
   0  15   1       20.60       17.28      1.66 o 
   1  15   1        6.04        7.96      3.95 o 
   2  15   1       15.17       11.39      4.16 o 
   3  15   1        0.00       -0.61      3.69 o 
   4  15   1        9.89        3.10      8.40 o 
   5  15   1        0.01       -2.06      3.43 o 
  -5  16   1       20.66       20.14      5.33 o 
  -4  16   1        0.34       -1.44      4.00 o 
  -3  16   1        4.00       -2.97      3.69 o 
  -2  16   1       14.69       14.14      3.65 o 
  -1  16   1       99.28       95.23      7.44 o 
   0  16   1        6.48        5.78      1.49 o 
   1  16   1        0.36       -2.33      2.33 o 
   2  16   1        1.69        0.59      3.13 o 
   3  16   1       76.50       75.02      8.54 o 
   4  16   1        0.00        1.50      4.23 o 
   5  16   1       31.94       37.43      5.68 o 
  -5  17   1        2.10       12.18      5.88 o 
  -4  17   1        0.08        1.22      4.26 o 
  -3  17   1      307.60      261.66     22.33 o 
  -2  17   1        1.25       -3.01      3.55 o 
  -1  17   1       55.73       51.87      7.11 o 
   0  17   1        7.51        2.03      1.41 o 
   1  17   1        0.57        2.86      2.59 o 
   2  17   1        7.05       10.75      3.94 o 
   3  17   1       93.38       85.99      9.09 o 
   4  17   1        1.09       -3.12      5.04 o 
  -4  18   1       62.03       45.14      7.50 o 
  -3  18   1      131.44       85.66     10.57 o 
  -2  18   1       25.54       36.71      8.40 o 
  -1  18   1       34.06       36.98      6.62 o 
   0  18   1       61.34       62.55      2.37 o 
   1  18   1       88.79       99.55      7.89 o 
   2  18   1        0.00        3.98      4.61 o 
   3  18   1       19.27        9.46      5.31 o 
   4  18   1        0.92       -4.61      7.68 o 
  -4  19   1       74.28       76.78     12.73 o 
  -3  19   1        0.58        5.06      5.06 o 
  -2  19   1        5.84        5.57      4.80 o 
  -1  19   1       26.68       32.87      5.72 o 
   0  19   1       34.71       26.28      3.05 o 
   1  19   1       52.62       54.73      6.51 o 
   2  19   1        1.07       -4.23      4.23 o 
   3  19   1       36.71       40.92      7.61 o 
   4  19   1        0.18       -2.11      4.72 o 
  -3  20   1        9.16        5.04      5.43 o 
  -2  20   1       23.28       31.22     10.57 o 
  -1  20   1        0.60        2.62      3.37 o 
   0  20   1        6.98        8.91      3.17 o 
   1  20   1        0.79       -1.54      4.02 o 
   2  20   1       17.02       26.52      6.77 o 
   3  20   1        0.03        4.20      5.76 o 
  -3  21   1        2.19        7.68      8.64 o 
  -2  21   1        5.37       16.33      9.12 o 
  -1  21   1        7.27        5.28      9.12 o 
   0  21   1        0.67       -1.28      5.06 o 
   1  21   1        3.71        1.68      4.30 o 
   2  21   1       12.06        3.92      5.26 o 
   3  21   1        0.01       -4.72      4.72 o 
  -2  22   1        1.71        8.64      8.64 o 
  -1  22   1       18.00       16.81     10.09 o 
   0  22   1        4.97        5.67      6.72 o 
   1  22   1        8.45       17.29     10.57 o 
   2  22   1        7.67       15.73      7.20 o 
  -1  23   1        0.05        5.76      9.12 o 
   0  23   1        1.25        0.48      7.68 o 
   1  23   1        4.73        7.68     10.09 o 
  -7   0   2        3.44        4.32      5.76 o 
  -6   0   2      163.58      182.49     16.81 o 
  -5   0   2        0.85       -1.09      2.53 o 
  -4   0   2      193.94      242.26      8.17 o 
  -3   0   2     3040.46     3072.59     44.92 o 
  -2   0   2     2862.31     2628.39     32.02 o 
  -1   0   2     3429.79     3262.80     24.93 o 
   0   0   2    10343.37     9795.33     86.09 o 
   1   0   2      393.99      383.43      3.69 o 
   2   0   2     4144.59     4011.00     44.68 o 
   3   0   2       51.53       50.14      3.26 o 
   4   0   2      211.17      205.70      6.56 o 
   5   0   2        0.14       -3.35      3.35 o 
   6   0   2      239.69      206.75     10.19 o 
   7   0   2        2.52        9.12      6.24 o 
  -7   1   2        2.54        2.64      4.08 o 
  -6   1   2        5.95        6.59      2.35 o 
  -5   1   2        8.71        5.71      2.03 o 
  -4   1   2      107.16      105.81      3.67 o 
  -3   1   2      478.97      496.13      5.87 o 
  -2   1   2     1120.34     1073.86     10.87 o 
  -1   1   2     2497.01     2405.41     16.40 o 
   0   1   2     1077.54     1014.74      6.17 o 
   1   1   2      252.21      265.41      2.38 o 
   2   1   2      114.30      105.37      1.81 o 
   3   1   2       18.63       17.96      1.59 o 
   4   1   2        0.00       -1.20      1.20 o 
   5   1   2      487.50      465.27     11.37 o 
   6   1   2       28.81       18.92      4.94 o 
   7   1   2        1.06       -2.82      4.23 o 
  -7   2   2        0.51        0.96      5.28 o 
  -6   2   2       23.72       20.47      2.87 o 
  -5   2   2        1.91        4.53      1.87 o 
  -4   2   2        4.21        3.41      1.19 o 
  -3   2   2      495.49      500.96      7.82 o 
  -2   2   2      638.60      640.13      5.35 o 
  -1   2   2       10.01        2.46      0.66 o 
   0   2   2     1633.83     1583.29     11.11 o 
   1   2   2      218.00      203.13      2.32 o 
   2   2   2      358.08      336.90      3.87 o 
   3   2   2        0.30        2.40      1.66 o 
   4   2   2        0.85        0.15      1.41 o 
   5   2   2     1427.92     1387.52     32.59 o 
   6   2   2      332.28      340.20     10.61 o 
   7   2   2       16.65       26.11      5.94 o 
  -7   3   2       19.15       15.22      8.40 o 
  -6   3   2        6.97        6.56      2.51 o 
  -5   3   2        0.18       -1.66      1.66 o 
  -4   3   2       11.57       14.85      2.03 o 
  -3   3   2     2817.41     2907.53     27.09 o 
  -2   3   2       27.53       30.89      1.19 o 
  -1   3   2     6802.46     6787.37     44.52 o 
   0   3   2      121.89      131.06      1.86 o 
   1   3   2     1173.83     1015.60      7.56 o 
   2   3   2      194.52      197.20      3.08 o 
   3   3   2        2.79        3.45      1.13 o 
   4   3   2        3.23        2.38      1.63 o 
   5   3   2      306.12      302.60      9.39 o 
   6   3   2      355.70      378.41     11.14 o 
   7   3   2       62.04       88.96      8.41 o 
  -7   4   2        0.53        2.25      4.23 o 
  -6   4   2        4.61        6.44      2.58 o 
  -5   4   2       40.85       34.69      3.00 o 
  -4   4   2      107.91      102.29      4.08 o 
  -3   4   2       75.09      115.38      3.29 o 
  -2   4   2      872.55      816.89      8.85 o 
  -1   4   2    20062.33    19116.58    118.15 o 
   0   4   2     1203.60     1221.86      9.35 o 
   1   4   2     1659.66     1613.56     12.11 o 
   2   4   2       12.52       13.56      1.21 o 
   3   4   2      545.04      543.61      6.84 o 
   4   4   2       56.65       57.80      3.68 o 
   5   4   2      126.83      136.32     14.36 o 
   6   4   2       39.40       36.69      5.62 o 
   7   4   2       16.36       12.82      6.48 o 
  -7   5   2       10.02       22.49      5.76 o 
  -6   5   2        3.28        8.66      5.52 o 
  -5   5   2       34.72       37.31      3.54 o 
  -4   5   2      377.11      393.59      6.49 o 
  -3   5   2        4.58       -1.01      1.34 o 
  -2   5   2     1216.11     1172.25     10.51 o 
  -1   5   2      455.59      442.22      5.17 o 
   0   5   2      269.90      283.46      3.21 o 
   1   5   2      128.76      127.35      2.14 o 
   2   5   2        6.26        5.26      1.20 o 
   3   5   2       79.29       75.78      2.69 o 
   4   5   2       57.76       67.90      5.88 o 
   5   5   2        4.95       -0.84      2.80 o 
   6   5   2       26.30       26.29      4.27 o 
  -6   6   2        0.14        1.36      3.89 o 
  -5   6   2      150.91      124.21      5.61 o 
  -4   6   2       14.25       19.11      1.96 o 
  -3   6   2        2.11        2.47      1.19 o 
  -2   6   2     2450.04     2494.22     23.07 o 
  -1   6   2      322.61      317.23      4.58 o 
   0   6   2        5.34        6.63      0.98 o 
   1   6   2      281.59      267.47      3.98 o 
   2   6   2       91.62       71.29      3.34 o 
   3   6   2        2.40        1.02      1.09 o 
   4   6   2      792.24      774.71     17.19 o 
   5   6   2       35.62       30.94      4.46 o 
   6   6   2       15.08       13.91      3.86 o 
  -6   7   2        8.93        5.06      5.52 o 
  -5   7   2       58.41       49.39      4.13 o 
  -4   7   2      308.36      336.76      6.92 o 
  -3   7   2       10.91       12.79      1.35 o 
  -2   7   2      356.22      378.54      5.97 o 
  -1   7   2       13.54       10.70      0.97 o 
   0   7   2      235.47      203.55      3.70 o 
   1   7   2        1.30        1.08      0.76 o 
   2   7   2      128.58      115.21      3.89 o 
   3   7   2       37.50       34.71      2.10 o 
   4   7   2     1141.85     1067.74     15.64 o 
   5   7   2        1.16        2.56      2.65 o 
   6   7   2      185.81      206.99      9.05 o 
  -6   8   2        4.61        4.51      4.23 o 
  -5   8   2       29.89       28.94      3.64 o 
  -4   8   2      446.89      450.50     10.20 o 
  -3   8   2       12.07       10.01      1.82 o 
  -2   8   2     7637.30     7958.94     76.15 o 
  -1   8   2      228.61      261.81      5.26 o 
   0   8   2      340.74      289.18      5.34 o 
   1   8   2        0.14       -0.57      0.91 o 
   2   8   2      483.24      458.35      7.43 o 
   3   8   2       34.72       35.43      2.42 o 
   4   8   2        1.40        3.50      2.59 o 
   5   8   2        8.60        8.71      3.14 o 
   6   8   2       25.74       29.88      4.55 o 
  -6   9   2        0.11        2.79      4.23 o 
  -5   9   2       36.62       29.76      3.84 o 
  -4   9   2       21.52       15.97      2.89 o 
  -3   9   2        2.61        3.18      1.46 o 
  -2   9   2      828.00      772.79      9.11 o 
  -1   9   2      552.23      548.55      7.25 o 
   0   9   2       98.59       96.38      3.49 o 
   1   9   2       37.77       31.75      1.92 o 
   2   9   2       15.02       17.11      2.06 o 
   3   9   2        5.10        5.32      1.70 o 
   4   9   2        0.30       -2.67      2.67 o 
   5   9   2        1.54        3.11      3.91 o 
   6   9   2       45.22       49.70      6.17 o 
  -6  10   2        6.77        5.18      4.72 o 
  -5  10   2       19.48       21.23      3.53 o 
  -4  10   2      129.12      102.44      7.10 o 
  -3  10   2      152.20      146.10      5.41 o 
  -2  10   2      364.46      436.74      5.60 o 
  -1  10   2      798.54      877.59     18.57 o 
   0  10   2       70.43       70.05      2.67 o 
   1  10   2       18.07       18.07      1.67 o 
   2  10   2       17.92       22.51      2.69 o 
   3  10   2      122.45      126.22      6.17 o 
   4  10   2       36.78       32.91      4.23 o 
   5  10   2       40.64       45.29      7.78 o 
   6  10   2        4.60        9.29      3.80 o 
  -6  11   2        5.95        3.36      4.72 o 
  -5  11   2        0.01        0.12      2.54 o 
  -4  11   2      141.42      112.31      9.04 o 
  -3  11   2      116.07      122.26      5.53 o 
  -2  11   2       30.16       27.02      2.15 o 
  -1  11   2       38.33       42.83      4.58 o 
   0  11   2      167.54      168.80      3.90 o 
   1  11   2      509.14      486.26      6.14 o 
   2  11   2       69.30       74.56      4.67 o 
   3  11   2      282.96      273.35      6.65 o 
   4  11   2        3.50       -2.44      2.67 o 
   5  11   2        2.94        0.49      2.81 o 
   6  11   2        2.68       11.79      5.06 o 
  -6  12   2        0.45       -0.59      4.38 o 
  -5  12   2      188.81      182.14      8.29 o 
  -4  12   2       33.62       34.39      4.38 o 
  -3  12   2      260.65      262.04     11.53 o 
  -2  12   2       53.64       48.06      3.71 o 
  -1  12   2       16.02       10.18      2.38 o 
   0  12   2       18.45       16.46      1.74 o 
   1  12   2      134.10      130.26      3.01 o 
   2  12   2       22.25       20.92      3.20 o 
   3  12   2       23.84       24.88      3.30 o 
   4  12   2       25.72       32.29      4.89 o 
   5  12   2       83.68       89.95      6.81 o 
   6  12   2        7.86       11.36      5.31 o 
  -6  13   2       12.09       18.22      6.08 o 
  -5  13   2       19.29       21.31      4.19 o 
  -4  13   2        1.21       -2.50      2.50 o 
  -3  13   2      985.86      950.40     22.48 o 
  -2  13   2       50.44       60.27      5.01 o 
  -1  13   2       66.62       80.45      5.84 o 
   0  13   2       37.72       43.05      2.10 o 
   1  13   2       11.08       13.68      1.90 o 
   2  13   2        4.60        0.67      2.11 o 
   3  13   2        0.01       -2.11      2.54 o 
   4  13   2        3.34        1.75      3.69 o 
   5  13   2       32.51       37.67      5.33 o 
  -5  14   2        7.80        9.84      3.74 o 
  -4  14   2        5.39       11.10      4.15 o 
  -3  14   2      219.84      205.54     23.77 o 
  -2  14   2       94.18       99.13      6.63 o 
  -1  14   2      113.81      126.15      7.46 o 
   0  14   2       17.53       19.26      1.70 o 
   1  14   2       58.92       48.63      2.86 o 
   2  14   2       38.61       39.26      3.90 o 
   3  14   2       17.10       13.83      3.65 o 
   4  14   2        0.59       -3.40      3.40 o 
   5  14   2        0.32        0.41      3.37 o 
  -5  15   2       16.11       13.88      4.85 o 
  -4  15   2       27.35       19.74      7.20 o 
  -3  15   2       62.16       40.68      6.22 o 
  -2  15   2      221.13      228.37      8.95 o 
  -1  15   2       20.96       30.39      4.90 o 
   0  15   2        1.61        1.15      1.37 o 
   1  15   2        5.11        3.44      1.26 o 
   2  15   2       85.66       83.02      6.56 o 
   3  15   2       13.81       15.40      4.96 o 
   4  15   2        4.31        4.69      4.38 o 
   5  15   2        1.41        5.66      3.76 o 
  -5  16   2        0.94        0.69      3.65 o 
  -4  16   2        5.56        1.84      4.80 o 
  -3  16   2       90.87       86.45     13.45 o 
  -2  16   2       31.37       31.51      4.65 o 
  -1  16   2        0.18       -3.17      3.35 o 
   0  16   2       42.01       42.63      2.26 o 
   1  16   2        1.71       -0.92      1.73 o 
   2  16   2        6.76        4.90      3.39 o 
   3  16   2       74.19       76.44      8.41 o 
   4  16   2        0.19       -5.04      5.04 o 
   5  16   2        5.65        8.38      4.28 o 
  -5  17   2        0.05       -4.80      6.72 o 
  -4  17   2      197.13      167.21     12.00 o 
  -3  17   2       80.71       62.80      8.64 o 
  -2  17   2        4.66       12.49      7.20 o 
  -1  17   2        7.12        2.32      4.03 o 
   0  17   2        9.13        9.29      1.61 o 
   1  17   2        7.48        7.44      3.12 o 
   2  17   2       17.02       10.51      7.80 o 
   3  17   2        8.30        7.17      5.06 o 
   4  17   2        4.40        5.19      5.28 o 
  -4  18   2       60.46       56.45      8.19 o 
  -3  18   2       67.90       55.58      8.64 o 
  -2  18   2        0.03       -3.36      6.24 o 
  -1  18   2       20.21       16.33      5.43 o 
   0  18   2       52.83       48.22      3.30 o 
   1  18   2        6.21        7.02      3.26 o 
   2  18   2       38.27       45.50      5.81 o 
   3  18   2        0.44        0.94      4.26 o 
   4  18   2        1.24        4.45      5.19 o 
  -4  19   2        4.09        4.77      5.40 o 
  -3  19   2       92.53      101.81     16.33 o 
  -2  19   2       14.72       16.33      9.12 o 
  -1  19   2       32.37       29.21      4.24 o 
   0  19   2       18.79       17.43      4.27 o 
   1  19   2        1.37       -0.06      3.71 o 
   2  19   2        1.72        1.77      4.72 o 
   3  19   2        0.29       14.78      6.00 o 
   4  19   2        1.04        2.01      5.19 o 
  -3  20   2       27.83       24.97     11.05 o 
  -2  20   2       25.46       12.97      8.64 o 
  -1  20   2        0.70       -2.82      3.39 o 
   0  20   2        5.85        6.22      3.02 o 
   1  20   2       13.76        9.70      4.49 o 
   2  20   2        4.28        2.74      5.19 o 
   3  20   2        0.70        0.19      5.06 o 
  -3  21   2        0.56       -0.96      8.64 o 
  -2  21   2        0.76       -6.72      6.72 o 
  -1  21   2        9.33        4.32      7.68 o 
   0  21   2        2.68        6.94      5.94 o 
   1  21   2        6.56        3.89      4.50 o 
   2  21   2       23.85       31.66      7.64 o 
   3  21   2        2.30        0.45      6.00 o 
  -2  22   2        3.35       -0.96      9.12 o 
  -1  22   2        0.20       -7.20      7.20 o 
   0  22   2        1.10       -1.10      5.94 o 
   1  22   2        7.68        6.36      5.74 o 
   2  22   2        7.82        3.84      5.77 o 
  -1  23   2        0.00       -6.24      6.24 o 
   0  23   2        9.46       11.53     10.09 o 
   1  23   2        1.34       -3.14      4.96 o 
  -7   1   3        1.85       -2.17      4.23 o 
  -6   1   3        1.80        3.05      2.20 o 
  -5   1   3       43.86       43.94      4.78 o 
  -4   1   3      106.82      106.75      3.78 o 
  -3   1   3     1560.51     1589.01     14.12 o 
  -2   1   3      908.57      906.92      9.50 o 
  -1   1   3      812.72      707.73      5.24 o 
   0   1   3      577.44      526.33      3.72 o 
   1   1   3      632.87      665.08      7.10 o 
   2   1   3     1051.98     1043.89      8.17 o 
   3   1   3      233.98      233.50      3.65 o 
   4   1   3       11.75       13.08      1.56 o 
   5   1   3      106.97      100.43      6.33 o 
   6   1   3        2.82       -0.09      3.02 o 
   7   1   3        3.80        5.37      4.58 o 
  -7   2   3        4.30        0.00      4.41 o 
  -6   2   3        0.99        0.37      2.78 o 
  -5   2   3        2.63        1.13      1.62 o 
  -4   2   3        0.23        1.05      1.03 o 
  -3   2   3      463.56      524.69      6.09 o 
  -2   2   3      204.75      187.82      3.54 o 
  -1   2   3     1673.59     1595.39     12.53 o 
   0   2   3     2264.88     2244.59     13.85 o 
   1   2   3      220.74      203.04      3.08 o 
   2   2   3      385.97      379.75      4.29 o 
   3   2   3      281.69      282.74      4.22 o 
   4   2   3      447.75      451.15      6.18 o 
   5   2   3      760.41      765.58     15.59 o 
   6   2   3        5.80        3.89      3.30 o 
   7   2   3        0.07       -3.34      4.23 o 
  -7   3   3        0.00        2.88      6.24 o 
  -6   3   3        0.61       -2.86      2.86 o 
  -5   3   3       11.91        9.15      2.02 o 
  -4   3   3      412.55      435.71      6.81 o 
  -3   3   3       37.40       42.79      2.81 o 
  -2   3   3      113.48      123.52      2.42 o 
  -1   3   3     1448.18     1439.06     11.60 o 
   0   3   3     1333.64     1354.93      9.46 o 
   1   3   3      685.68      645.67      5.61 o 
   2   3   3       22.81       31.46      1.70 o 
   3   3   3     1004.09     1024.75     11.08 o 
   4   3   3      391.83      376.93      7.58 o 
   5   3   3      275.65      275.52      8.98 o 
   6   3   3       72.48       85.69      6.44 o 
  -7   4   3        6.95       12.49      7.20 o 
  -6   4   3       13.51       11.67      4.38 o 
  -5   4   3       12.53       10.43      2.29 o 
  -4   4   3      577.38      581.92      8.26 o 
  -3   4   3        5.70        9.07      0.96 o 
  -2   4   3      416.69      401.26      4.93 o 
  -1   4   3      774.50      709.71      6.37 o 
   0   4   3      784.82      780.19      6.66 o 
   1   4   3      209.70      182.59      3.24 o 
   2   4   3     1065.61      979.62      9.16 o 
   3   4   3      210.41      212.83      3.82 o 
   4   4   3       36.41       42.36      3.95 o 
   5   4   3       46.12       47.91      4.77 o 
   6   4   3      113.13      115.58      7.37 o 
  -7   5   3       14.74       18.28      5.19 o 
  -6   5   3       37.12       31.16      5.60 o 
  -5   5   3       27.34       19.40      2.79 o 
  -4   5   3       11.54       14.64      1.81 o 
  -3   5   3      302.17      319.71      4.92 o 
  -2   5   3       94.67       84.34      2.66 o 
  -1   5   3      823.79      816.93      7.38 o 
   0   5   3        6.68        7.80      0.90 o 
   1   5   3      212.84      216.66      3.27 o 
   2   5   3       59.26       68.53      2.47 o 
   3   5   3      185.62      179.42      3.91 o 
   4   5   3      139.24      138.48      5.04 o 
   5   5   3      174.71      160.16      7.54 o 
   6   5   3       64.09       55.29      5.57 o 
  -6   6   3        0.54       -3.07      6.72 o 
  -5   6   3       38.45       34.06      4.07 o 
  -4   6   3       18.17       21.40      1.79 o 
  -3   6   3      148.16      157.96      4.37 o 
  -2   6   3      314.55      355.51      4.50 o 
  -1   6   3      991.58      913.88      9.54 o 
   0   6   3      335.93      294.01      3.65 o 
   1   6   3       37.95       41.35      2.44 o 
   2   6   3       20.45       17.70      2.00 o 
   3   6   3        0.83        1.26      1.21 o 
   4   6   3       63.88       62.86      3.71 o 
   5   6   3       12.01       11.66      3.30 o 
   6   6   3       88.63       95.62      8.75 o 
  -6   7   3        2.02        1.73      3.89 o 
  -5   7   3      152.82      159.70     13.30 o 
  -4   7   3        6.75        7.09      1.64 o 
  -3   7   3        5.32        7.59      1.41 o 
  -2   7   3        5.25        2.85      1.12 o 
  -1   7   3      309.78      288.21      4.20 o 
   0   7   3      822.39      862.44      9.00 o 
   1   7   3        0.64        0.34      0.98 o 
   2   7   3      112.16      103.05      3.90 o 
   3   7   3       15.71       12.54      1.56 o 
   4   7   3       24.15       26.08      7.79 o 
   5   7   3        4.62        6.45      3.22 o 
   6   7   3      131.91      141.94     10.50 o 
  -6   8   3        1.39        1.68      4.08 o 
  -5   8   3      131.62      117.03      5.42 o 
  -4   8   3        0.36        3.23      1.92 o 
  -3   8   3        5.30        4.87      2.17 o 
  -2   8   3      118.03      125.11      3.98 o 
  -1   8   3      458.71      461.58      6.73 o 
   0   8   3      395.65      415.98      4.97 o 
   1   8   3      632.69      625.77      7.97 o 
   2   8   3        1.53       -0.81      1.36 o 
   3   8   3       81.61       78.70      3.30 o 
   4   8   3      276.48      272.98      6.57 o 
   5   8   3       12.83       10.06      4.76 o 
   6   8   3       54.84       58.14      7.50 o 
  -6   9   3        5.66        4.25      6.72 o 
  -5   9   3        4.13        3.32      2.50 o 
  -4   9   3       13.73       17.16      4.41 o 
  -3   9   3       30.07       33.71      2.54 o 
  -2   9   3      328.25      351.91      6.97 o 
  -1   9   3       44.80       42.75      2.74 o 
   0   9   3      878.06      822.20      9.61 o 
   1   9   3      447.20      417.20      6.35 o 
   2   9   3        0.22        1.17      1.65 o 
   3   9   3      155.95      164.08      6.08 o 
   4   9   3      450.54      447.94     18.02 o 
   5   9   3        4.63        1.49      2.95 o 
   6   9   3       10.99       18.13      5.52 o 
  -6  10   3        2.66        1.09      8.88 o 
  -5  10   3      103.25       88.68      5.54 o 
  -4  10   3       99.26       95.63     11.33 o 
  -3  10   3        1.13        1.10      1.31 o 
  -2  10   3      209.55      223.90      3.54 o 
  -1  10   3        0.46       -1.29      1.32 o 
   0  10   3       26.72       24.96      2.83 o 
   1  10   3        0.25       -1.27      1.27 o 
   2  10   3       71.50       65.85      3.19 o 
   3  10   3      199.96      202.56      5.13 o 
   4  10   3      345.87      330.38     10.13 o 
   5  10   3        4.50        4.20      3.14 o 
   6  10   3       49.09       59.42      7.93 o 
  -6  11   3        0.51        3.83      4.92 o 
  -5  11   3       15.37       10.44      3.03 o 
  -4  11   3        5.54        2.27      2.58 o 
  -3  11   3        0.39       -1.78      1.78 o 
  -2  11   3       13.19       11.10      1.42 o 
  -1  11   3        0.06       -2.13      2.13 o 
   0  11   3       68.36       63.69      2.61 o 
   1  11   3      178.02      164.38      4.00 o 
   2  11   3       42.67       38.48      3.06 o 
   3  11   3       83.15      101.45      5.80 o 
   4  11   3      103.28       94.74      9.82 o 
   5  11   3       18.79       22.72      4.37 o 
   6  11   3       82.71       97.08      9.57 o 
  -6  12   3       42.44       55.95      8.15 o 
  -5  12   3       21.71       24.49      3.96 o 
  -4  12   3      116.70      107.52     12.12 o 
  -3  12   3      154.57      155.27      8.43 o 
  -2  12   3        0.65       -1.55      1.58 o 
  -1  12   3        2.41        5.39      2.52 o 
   0  12   3       26.08       30.75      1.62 o 
   1  12   3       48.82       45.61      3.31 o 
   2  12   3       76.09       84.02      3.94 o 
   3  12   3      284.13      281.95      7.22 o 
   4  12   3       68.50       59.52      5.46 o 
   5  12   3        3.56        1.17      3.56 o 
   6  12   3        6.62        9.96      5.65 o 
  -5  13   3        4.49        5.69      3.25 o 
  -4  13   3       15.34       14.41      3.49 o 
  -3  13   3      271.88      256.94     10.85 o 
  -2  13   3        1.28        0.05      3.11 o 
  -1  13   3       31.13       30.99      4.06 o 
   0  13   3       83.08       73.02      2.97 o 
   1  13   3       67.99       58.10      2.93 o 
   2  13   3       87.05       89.14      4.97 o 
   3  13   3        2.37        4.85      2.48 o 
   4  13   3        1.26       -2.02      3.49 o 
   5  13   3       38.49       34.02      5.07 o 
  -5  14   3       11.16        8.80      6.49 o 
  -4  14   3      104.46       99.55      6.85 o 
  -3  14   3      150.81      140.08     13.69 o 
  -2  14   3        0.63        0.38      6.48 o 
  -1  14   3       27.92       25.30      3.78 o 
   0  14   3       18.38       21.00      1.53 o 
   1  14   3        0.52       -0.30      1.30 o 
   2  14   3       62.99       70.69      4.89 o 
   3  14   3      417.93      447.31      9.79 o 
   4  14   3        6.45        7.33      4.58 o 
   5  14   3       26.15       33.26      5.23 o 
  -5  15   3        8.24        9.70      3.95 o 
  -4  15   3       69.75       58.13      7.02 o 
  -3  15   3        4.12        0.67      3.81 o 
  -2  15   3        0.16        0.13      3.69 o 
  -1  15   3       53.88       55.05      5.55 o 
   0  15   3        8.92       10.57      1.65 o 
   1  15   3        7.72        9.79      1.57 o 
   2  15   3        1.58        5.71      3.23 o 
   3  15   3      303.30      297.45     13.47 o 
   4  15   3       24.14       25.56      6.00 o 
   5  15   3       95.29      106.90     10.38 o 
  -5  16   3        3.97       -0.02      5.19 o 
  -4  16   3       11.42       13.88      5.04 o 
  -3  16   3        1.42       -5.28      5.28 o 
  -2  16   3        2.63       10.57      7.20 o 
  -1  16   3        1.56        3.05      3.70 o 
   0  16   3        1.80        1.62      1.18 o 
   1  16   3        5.87        3.97      1.46 o 
   2  16   3      188.93      248.55     13.76 o 
   3  16   3        1.57        5.74      4.23 o 
   4  16   3        4.41        0.09      4.58 o 
   5  16   3      108.39      139.64     12.00 o 
  -4  17   3       99.66       87.41     14.89 o 
  -3  17   3       71.51       56.19     12.01 o 
  -2  17   3        3.02        8.16      7.20 o 
  -1  17   3       33.20       40.73      5.42 o 
   0  17   3        6.21        3.59      2.53 o 
   1  17   3        1.43       -0.60      1.26 o 
   2  17   3       64.71       63.59      6.69 o 
   3  17   3       24.43       23.26      6.24 o 
   4  17   3       16.93       24.99      7.68 o 
  -4  18   3      109.37       90.77     15.37 o 
  -3  18   3       38.19       48.51     12.49 o 
  -2  18   3        7.64        3.84      6.72 o 
  -1  18   3        0.10       -0.54      3.11 o 
   0  18   3        0.28        0.91      2.17 o 
   1  18   3        2.10        2.98      2.62 o 
   2  18   3       31.43       24.78      5.21 o 
   3  18   3        6.98        5.62      5.06 o 
   4  18   3        2.29        0.48      5.28 o 
  -4  19   3       17.56        5.28      9.61 o 
  -3  19   3       52.12       55.23     13.45 o 
  -2  19   3        0.32       -3.36      6.24 o 
  -1  19   3        3.36        1.67      3.09 o 
   0  19   3        0.05       -1.10      2.08 o 
   1  19   3       12.82       13.19      5.55 o 
   2  19   3      136.72      137.98     11.97 o 
   3  19   3        0.00       -1.39      4.72 o 
   4  19   3       31.89       36.75      7.64 o 
  -3  20   3       51.47       42.26     12.97 o 
  -2  20   3        0.62       -6.72      6.72 o 
  -1  20   3        1.01        0.06      3.71 o 
   0  20   3       20.09       24.42      5.42 o 
   1  20   3       14.79       11.22      4.16 o 
   2  20   3       95.15       77.65     28.10 o 
   3  20   3        0.86        2.55      5.40 o 
  -3  21   3        3.00        2.40      9.12 o 
  -2  21   3       29.54       23.05     10.09 o 
  -1  21   3        1.87        4.80      7.68 o 
   0  21   3        5.93        7.51      4.36 o 
   1  21   3       40.05       36.77      6.19 o 
   2  21   3        4.29       12.10      6.28 o 
  -2  22   3        0.79        4.32      8.16 o 
  -1  22   3        0.11        5.76      8.64 o 
   0  22   3        3.07        8.74      5.65 o 
   1  22   3        8.04       12.05      5.94 o 
   2  22   3        0.31       -0.15      5.31 o 
  -1  23   3        0.09       -2.88      6.72 o 
   0  23   3        1.29       12.97      9.61 o 
  -7   0   4       33.04       25.45      8.64 o 
  -6   0   4        3.21        8.64      5.76 o 
  -5   0   4        7.27        0.96      3.36 o 
  -4   0   4       47.98       50.05      2.99 o 
  -3   0   4       39.79       29.58      2.76 o 
  -2   0   4      680.47      673.17      9.50 o 
  -1   0   4      631.69      581.35      6.11 o 
   0   0   4       35.86       34.62      1.37 o 
   1   0   4      187.76      202.03      3.61 o 
   2   0   4     2779.14     2793.50     28.53 o 
   3   0   4      926.24     1003.73     13.04 o 
   4   0   4      254.93      279.56      9.01 o 
   5   0   4     1119.85     1120.44     35.54 o 
   6   0   4        2.15        7.20      6.24 o 
  -7   1   4        1.64        2.34      4.03 o 
  -6   1   4       95.27      101.44     11.18 o 
  -5   1   4        6.98        9.10      1.91 o 
  -4   1   4       47.97       67.14      2.33 o 
  -3   1   4      130.00      104.03      2.13 o 
  -2   1   4      203.60      212.49      2.76 o 
  -1   1   4       55.05       45.96      1.34 o 
   0   1   4     2168.66     2144.85     12.34 o 
   1   1   4      108.15      119.50      1.91 o 
   2   1   4     1485.99     1493.92     12.46 o 
   3   1   4        5.16        4.05      1.08 o 
   4   1   4      216.17      218.84      4.41 o 
   5   1   4      654.33      681.54     14.54 o 
   6   1   4        3.77        2.48      4.80 o 
  -7   2   4       37.01       42.52      7.25 o 
  -6   2   4      184.61      177.78     13.00 o 
  -5   2   4        2.54        1.21      1.87 o 
  -4   2   4        5.04       11.95      1.99 o 
  -3   2   4      239.31      238.23      4.36 o 
  -2   2   4      972.46     1000.32      8.88 o 
  -1   2   4     3187.56     3153.55     20.76 o 
   0   2   4     4521.94     4439.61     26.66 o 
   1   2   4      368.56      377.47      3.68 o 
   2   2   4     1459.59     1575.53     12.41 o 
   3   2   4      199.95      196.12      3.49 o 
   4   2   4        5.89        4.27      1.57 o 
   5   2   4      276.49      303.12      9.53 o 
   6   2   4        4.91       14.38      5.06 o 
  -7   3   4       70.21       54.75     11.05 o 
  -6   3   4       87.86      101.94      6.92 o 
  -5   3   4       13.40       17.57      3.19 o 
  -4   3   4        0.75        0.23      1.53 o 
  -3   3   4      588.69      575.69      9.34 o 
  -2   3   4     1512.13     1633.01     13.50 o 
  -1   3   4     5020.88     5037.16     34.12 o 
   0   3   4     1513.11     1556.96     10.36 o 
   1   3   4      104.33      139.08      2.33 o 
   2   3   4      108.48       98.58      2.67 o 
   3   3   4      176.81      179.65      3.40 o 
   4   3   4      167.42      169.95      4.04 o 
   5   3   4       19.39       27.85      5.66 o 
   6   3   4       85.39       85.06      8.31 o 
  -7   4   4       13.62       24.97      8.64 o 
  -6   4   4       15.13       13.97      3.80 o 
  -5   4   4        2.17        2.73      2.54 o 
  -4   4   4       99.86      111.94      5.20 o 
  -3   4   4       41.94       42.92      3.01 o 
  -2   4   4       50.77       46.44      1.94 o 
  -1   4   4        4.94        7.37      1.02 o 
   0   4   4      216.97      228.44      2.90 o 
   1   4   4      126.31      107.51      2.80 o 
   2   4   4      320.68      324.05      4.52 o 
   3   4   4     1629.13     1619.65     15.52 o 
   4   4   4       83.24       87.04      3.37 o 
   5   4   4        0.04        1.64      3.01 o 
   6   4   4       93.98      103.79      9.30 o 
  -6   5   4        6.40       11.05      4.50 o 
  -5   5   4        2.98        1.24      3.84 o 
  -4   5   4       23.31       17.33      3.25 o 
  -3   5   4        0.10        0.65      1.04 o 
  -2   5   4      164.96      126.74      3.29 o 
  -1   5   4       97.29      104.92      2.46 o 
   0   5   4      318.26      313.15      3.41 o 
   1   5   4     1058.97     1016.94      8.56 o 
   2   5   4      953.47      977.38     10.40 o 
   3   5   4       44.34       41.55      3.37 o 
   4   5   4     1922.47     1895.05     18.45 o 
   5   5   4       16.44       20.11      3.21 o 
   6   5   4       12.04       20.35      5.60 o 
  -6   6   4        0.14        0.56      3.81 o 
  -5   6   4      108.79       80.29      7.59 o 
  -4   6   4        0.00       -0.99      1.25 o 
  -3   6   4      114.96      140.43      4.04 o 
  -2   6   4       45.31       41.10      3.25 o 
  -1   6   4      187.27      205.28      4.30 o 
   0   6   4      678.26      735.22      7.00 o 
   1   6   4      328.09      331.20      4.56 o 
   2   6   4      186.49      168.96      4.27 o 
   3   6   4      332.40      317.56      8.09 o 
   4   6   4     2554.47     2539.39     26.42 o 
   5   6   4       41.49       41.48      5.70 o 
   6   6   4        8.13       12.98      4.85 o 
  -6   7   4        3.07       -0.24      4.08 o 
  -5   7   4      186.18      149.83     12.01 o 
  -4   7   4        0.02        0.04      1.23 o 
  -3   7   4      251.01      267.25      6.86 o 
  -2   7   4      203.48      193.76      5.08 o 
  -1   7   4      816.49      886.60     10.03 o 
   0   7   4      127.61      131.08      2.50 o 
   1   7   4       50.30       52.27      2.08 o 
   2   7   4       72.56       70.98      2.98 o 
   3   7   4     1163.39     1178.67     12.59 o 
   4   7   4      440.38      444.48      8.44 o 
   5   7   4        1.93       -2.46      2.46 o 
   6   7   4       39.92       52.92      7.38 o 
  -6   8   4        0.12        6.69      4.38 o 
  -5   8   4      151.93      156.90     12.25 o 
  -4   8   4        1.64        0.96      1.96 o 
  -3   8   4        8.26        7.77      2.20 o 
  -2   8   4      313.48      343.74      8.04 o 
  -1   8   4        8.34        4.26      2.31 o 
   0   8   4      479.06      498.79      5.58 o 
   1   8   4      118.43      130.49      3.37 o 
   2   8   4        0.91        0.77      1.45 o 
   3   8   4        2.29        2.18      1.81 o 
   4   8   4      231.04      238.40      6.25 o 
   5   8   4        2.08        7.48      3.35 o 
   6   8   4        6.22        7.58      4.85 o 
  -6   9   4        0.74        2.34      6.48 o 
  -5   9   4      120.92      134.35     10.32 o 
  -4   9   4       26.01       25.18      6.50 o 
  -3   9   4       45.60       49.09     10.57 o 
  -2   9   4       95.31       82.78      3.90 o 
  -1   9   4        0.39        0.21      1.22 o 
   0   9   4       28.63       31.23      1.86 o 
   1   9   4      797.04      785.51     17.51 o 
   2   9   4       57.53       50.75      3.92 o 
   3   9   4      471.91      486.90      8.10 o 
   4   9   4      107.24      109.28      5.73 o 
   5   9   4       13.59       17.10      3.83 o 
   6   9   4       11.34       15.17      5.40 o 
  -6  10   4       19.01       29.91      6.28 o 
  -5  10   4        4.15        5.06      4.38 o 
  -4  10   4       15.31       15.93      3.87 o 
  -3  10   4        0.64        2.03      2.92 o 
  -2  10   4       25.66       31.18      1.86 o 
  -1  10   4      130.35      106.62      3.77 o 
   0  10   4      200.85      177.85      3.67 o 
   1  10   4      333.05      343.30      6.19 o 
   2  10   4       66.92       63.46      4.64 o 
   3  10   4     2654.75     2606.36     26.51 o 
   4  10   4       18.33       11.68      3.32 o 
   5  10   4        0.19       -1.27      2.93 o 
   6  10   4        0.41        1.48      4.72 o 
  -6  11   4        6.57        5.83      4.92 o 
  -5  11   4       52.50       40.88      6.77 o 
  -4  11   4      180.40      146.96      6.90 o 
  -3  11   4        0.02        0.00      4.32 o 
  -2  11   4      352.83      353.33      7.88 o 
  -1  11   4       95.80      111.67      4.59 o 
   0  11   4      137.51      125.80      4.15 o 
   1  11   4       68.25       67.17      5.14 o 
   2  11   4       51.83       53.84      3.13 o 
   3  11   4     1836.86     1837.91     26.34 o 
   4  11   4      164.01      160.85      8.03 o 
   5  11   4       40.82       57.71      7.61 o 
   6  11   4        7.57        5.93      4.92 o 
  -6  12   4        2.40       -0.20      4.58 o 
  -5  12   4        7.22        6.24      6.72 o 
  -4  12   4       51.05       35.27      6.28 o 
  -3  12   4        0.35       -1.44      4.80 o 
  -2  12   4       14.63       13.49      3.17 o 
  -1  12   4        9.76        7.69      2.11 o 
   0  12   4        4.26        2.95      1.11 o 
   1  12   4       12.46       15.29      1.91 o 
   2  12   4       12.25       15.94      2.77 o 
   3  12   4       79.81       82.87      4.75 o 
   4  12   4        8.62       10.97      3.37 o 
   5  12   4       53.05       72.88      8.41 o 
  -5  13   4       11.64        2.92      4.58 o 
  -4  13   4        0.02       12.85     17.77 o 
  -3  13   4       16.93       19.21      7.20 o 
  -2  13   4      116.47      120.81      6.10 o 
  -1  13   4       59.96       61.56      5.40 o 
   0  13   4       97.04      110.97      2.46 o 
   1  13   4        9.34        8.97      1.85 o 
   2  13   4       48.46       47.21      4.05 o 
   3  13   4        7.30        8.72      2.83 o 
   4  13   4        4.50        1.40      3.03 o 
   5  13   4       15.04       11.48      5.19 o 
  -5  14   4        0.00        1.46      4.56 o 
  -4  14   4       55.92       44.23      6.96 o 
  -3  14   4       15.05       14.41      7.20 o 
  -2  14   4        1.52       -0.29      3.35 o 
  -1  14   4        0.27       -0.08      2.66 o 
   0  14   4       59.91       57.64      3.31 o 
   1  14   4       31.20       29.44      2.45 o 
   2  14   4      572.33      577.52     12.90 o 
   3  14   4        0.00       -2.83      2.83 o 
   4  14   4       25.18       35.37      6.28 o 
   5  14   4       43.32       34.30     12.01 o 
  -5  15   4       22.95       26.38      6.96 o 
  -4  15   4        9.22        0.96      6.72 o 
  -3  15   4       40.89       37.94      9.61 o 
  -2  15   4       11.92       19.21      7.20 o 
  -1  15   4       57.58       59.14     11.22 o 
   0  15   4       28.45       27.65      3.02 o 
   1  15   4       58.07       53.53      2.97 o 
   2  15   4     1084.46     1104.13     22.41 o 
   3  15   4        0.44       -3.35      3.35 o 
   4  15   4        0.27        3.27      5.28 o 
   5  15   4        0.39        0.76      5.06 o 
  -5  16   4        0.00       -1.44      5.09 o 
  -4  16   4       44.54       18.25      9.12 o 
  -3  16   4       29.87       26.89      9.61 o 
  -2  16   4        0.25       -4.80      4.80 o 
  -1  16   4       36.15       37.04      4.98 o 
   0  16   4        5.14        7.19      2.59 o 
   1  16   4       17.08       22.51      2.06 o 
   2  16   4      413.35      445.87     13.79 o 
   3  16   4        6.86        8.08      7.44 o 
   4  16   4        4.54        2.60      4.85 o 
  -4  17   4       12.36       13.93      8.64 o 
  -3  17   4        5.18        7.20      7.20 o 
  -2  17   4        6.91        5.28      7.20 o 
  -1  17   4        2.60        1.76      3.27 o 
   0  17   4       14.45       18.25      3.25 o 
   1  17   4       15.45       17.12      1.85 o 
   2  17   4       18.97       17.86      6.59 o 
   3  17   4       91.36       90.59      9.49 o 
   4  17   4        6.57        8.12     12.97 o 
  -4  18   4        1.51        0.96      7.20 o 
  -3  18   4       57.07       57.15     12.49 o 
  -2  18   4        1.43       -5.76      5.76 o 
  -1  18   4       27.36       25.37      3.47 o 
   0  18   4        7.55        7.86      2.73 o 
   1  18   4       23.43       26.40      2.55 o 
   2  18   4        0.99        2.52      3.86 o 
   3  18   4        0.19       -0.40      4.85 o 
   4  18   4        3.75        6.85      5.53 o 
  -4  19   4        0.11        3.84      7.68 o 
  -3  19   4        6.54       11.53      8.64 o 
  -2  19   4        9.15       12.97      8.16 o 
  -1  19   4       13.21       16.57      5.43 o 
   0  19   4       19.59       23.10      3.39 o 
   1  19   4      178.85      186.53      7.21 o 
   2  19   4       56.92       62.79      8.54 o 
   3  19   4        9.92        6.66      5.76 o 
  -3  20   4        4.57        2.40      7.68 o 
  -2  20   4        5.99       11.53      8.64 o 
  -1  20   4        2.18       19.21      9.61 o 
   0  20   4        8.31       10.77      4.80 o 
   1  20   4      153.57      159.03     10.81 o 
   2  20   4        1.02       -1.50      6.72 o 
   3  20   4        0.57        4.41      5.65 o 
  -2  21   4        0.32        3.36      8.64 o 
  -1  21   4        0.61       -2.88      7.68 o 
   0  21   4        0.93       -3.53      3.95 o 
   1  21   4       14.16       11.58      5.56 o 
   2  21   4        4.77       -0.31      5.19 o 
  -2  22   4        1.42       -6.24      8.64 o 
  -1  22   4        0.51        0.96      8.64 o 
   0  22   4        0.01        6.34     10.33 o 
   1  22   4       23.45       31.76      6.46 o 
  -7   1   5       16.17       11.48      5.60 o 
  -6   1   5        0.01       -1.73      3.89 o 
  -5   1   5        0.01        1.17      2.10 o 
  -4   1   5        8.69        5.44      0.93 o 
  -3   1   5      233.55      233.28      4.67 o 
  -2   1   5     1398.76     1518.64     12.49 o 
  -1   1   5        7.92       13.28      0.87 o 
   0   1   5      704.51      771.56      5.48 o 
   1   1   5       24.19       27.42      1.53 o 
   2   1   5     6797.20     7264.43     48.75 o 
   3   1   5        3.65        3.98      1.30 o 
   4   1   5      292.60      299.34      5.84 o 
   5   1   5       11.16        8.79      3.89 o 
   6   1   5       23.08       31.36      6.08 o 
  -7   2   5        4.80       -2.01      4.72 o 
  -6   2   5       28.36       33.12      4.41 o 
  -5   2   5       12.12        9.29      2.83 o 
  -4   2   5       17.11       19.82      2.20 o 
  -3   2   5      183.53      166.09      3.65 o 
  -2   2   5      210.72      223.21      3.01 o 
  -1   2   5      200.29      258.12      3.23 o 
   0   2   5        3.22        0.65      0.56 o 
   1   2   5      135.72      119.80      3.54 o 
   2   2   5     3342.26     3502.97     23.34 o 
   3   2   5       84.86       74.47      2.47 o 
   4   2   5      328.25      346.54      5.70 o 
   5   2   5       35.61       44.11      4.66 o 
   6   2   5       15.96       24.47     13.69 o 
  -7   3   5       21.82       18.73      6.45 o 
  -6   3   5        1.21       -2.54      2.54 o 
  -5   3   5        2.23        2.80      2.39 o 
  -4   3   5       21.44       25.09      2.77 o 
  -3   3   5      198.96      185.27      6.38 o 
  -2   3   5        0.09       -0.45      0.82 o 
  -1   3   5        2.43        2.94      0.84 o 
   0   3   5       19.32       17.68      0.96 o 
   1   3   5      540.72      585.06      6.58 o 
   2   3   5       15.85       10.69      1.17 o 
   3   3   5     1000.14     1015.52      9.65 o 
   4   3   5       54.52       53.58      2.90 o 
   5   3   5       95.06       96.27      6.18 o 
   6   3   5        0.23        1.22      4.03 o 
  -6   4   5        7.91        8.09      3.31 o 
  -5   4   5       21.56       30.27      4.02 o 
  -4   4   5       17.02       19.25      2.77 o 
  -3   4   5      230.10      238.85      7.23 o 
  -2   4   5        2.08        3.02      1.05 o 
  -1   4   5      454.97      534.53      6.50 o 
   0   4   5      305.74      311.56      3.30 o 
   1   4   5      834.64      883.03      9.07 o 
   2   4   5       92.04      103.54      2.79 o 
   3   4   5      681.96      695.42      8.48 o 
   4   4   5        1.15        0.24      1.89 o 
   5   4   5       24.09       23.48      3.41 o 
   6   4   5        0.29        3.12      4.41 o 
  -6   5   5       40.17       32.78      5.53 o 
  -5   5   5        3.45        2.55      2.74 o 
  -4   5   5        0.29        2.34      2.24 o 
  -3   5   5      112.71      125.52      3.57 o 
  -2   5   5       97.10       80.83      1.77 o 
  -1   5   5      128.48      163.60      7.76 o 
   0   5   5      584.11      643.97      6.24 o 
   1   5   5     3968.07     4247.88     31.33 o 
   2   5   5      189.38      177.36      3.44 o 
   3   5   5       71.67       88.45      3.66 o 
   4   5   5       49.53       45.73      2.74 o 
   5   5   5       88.58       94.09      8.73 o 
   6   5   5        3.68       -0.72      4.41 o 
  -6   6   5       75.54       66.70      7.50 o 
  -5   6   5       82.79       75.80      7.26 o 
  -4   6   5       25.58       28.71      4.50 o 
  -3   6   5       52.35       54.95      2.81 o 
  -2   6   5      936.76      936.84      9.39 o 
  -1   6   5        7.03        5.39      1.29 o 
   0   6   5      135.06      157.06      3.64 o 
   1   6   5     6130.15     6466.06     46.44 o 
   2   6   5        5.27        4.59      1.22 o 
   3   6   5      525.43      515.60      7.24 o 
   4   6   5        1.85        3.38      2.00 o 
   5   6   5       20.32       18.99      5.83 o 
   6   6   5        0.28        2.92      4.58 o 
  -6   7   5       40.43       28.25      5.76 o 
  -5   7   5       11.50        8.78      4.15 o 
  -4   7   5        0.04        1.75      1.63 o 
  -3   7   5       29.57       27.84      3.33 o 
  -2   7   5       10.53        5.43      1.64 o 
  -1   7   5       56.23       59.39      2.17 o 
   0   7   5      102.49      102.17      2.23 o 
   1   7   5      460.06      470.03      6.41 o 
   2   7   5       84.47       82.95      2.84 o 
   3   7   5      380.46      358.97      6.15 o 
   4   7   5       29.18       28.66      2.56 o 
   5   7   5       22.25       23.51      4.52 o 
   6   7   5       16.33        8.68      5.19 o 
  -6   8   5        2.24       -2.95      3.55 o 
  -5   8   5        7.16        2.94      5.04 o 
  -4   8   5      115.91      142.03     15.85 o 
  -3   8   5        8.36       11.82      2.44 o 
  -2   8   5      254.05      256.44      5.76 o 
  -1   8   5       25.79       22.71      1.81 o 
   0   8   5        0.53        3.56      1.32 o 
   1   8   5      147.58      165.61      3.89 o 
   2   8   5       39.50       34.77      2.02 o 
   3   8   5      140.68      136.86      8.30 o 
   4   8   5       72.31       67.71      3.82 o 
   5   8   5        0.02       -3.40      3.40 o 
   6   8   5       15.17       22.06      6.08 o 
  -6   9   5        8.76       10.88      4.92 o 
  -5   9   5        2.91       -3.21      3.21 o 
  -4   9   5       58.17       48.96      6.28 o 
  -3   9   5        6.23        8.93      2.37 o 
  -2   9   5       26.20       34.14      2.79 o 
  -1   9   5        4.54        4.97      2.05 o 
   0   9   5      315.02      307.07      4.33 o 
   1   9   5      177.82      185.63      4.73 o 
   2   9   5       69.35       79.10      2.74 o 
   3   9   5        5.94        1.62      2.10 o 
   4   9   5       67.36       64.89      4.63 o 
   5   9   5       20.29       20.16      6.48 o 
   6   9   5        4.52        2.45      5.28 o 
  -6  10   5        7.82        4.97      4.92 o 
  -5  10   5       72.04       73.72      8.27 o 
  -4  10   5        0.14       -1.14      3.21 o 
  -3  10   5        0.43        0.96      4.80 o 
  -2  10   5       36.42       33.81      1.48 o 
  -1  10   5       99.53       89.65      3.64 o 
   0  10   5     1734.12     1817.66     16.59 o 
   1  10   5      403.42      388.23      6.43 o 
   2  10   5       17.51       19.30      1.48 o 
   3  10   5        7.24        6.06      2.66 o 
   4  10   5       65.32       67.28      5.42 o 
   5  10   5        0.37        2.60      4.26 o 
   6  10   5        3.46        9.95      5.53 o 
  -6  11   5       19.33        9.97      8.64 o 
  -5  11   5       72.85       61.83     12.49 o 
  -4  11   5       17.94       16.52      5.06 o 
  -3  11   5       49.96       48.99      9.12 o 
  -2  11   5      201.65      204.98      4.56 o 
  -1  11   5       58.56       48.91      5.11 o 
   0  11   5      479.44      499.80      6.82 o 
   1  11   5        0.46       -1.01      1.41 o 
   2  11   5      283.80      286.52      6.15 o 
   3  11   5      161.62      158.23      8.39 o 
   4  11   5       49.92       45.17      4.99 o 
   5  11   5        0.32        6.59      4.61 o 
  -6  12   5        9.07       11.31      7.68 o 
  -5  12   5        0.61        1.68      4.41 o 
  -4  12   5        3.40       -2.40      3.74 o 
  -3  12   5       10.44       12.01      6.24 o 
  -2  12   5       39.46       49.49      4.17 o 
  -1  12   5       97.33       86.69      4.29 o 
   0  12   5        1.50        3.93      2.43 o 
   1  12   5        0.06        1.12      1.53 o 
   2  12   5       51.30       42.58      3.84 o 
   3  12   5       20.95       25.40      3.42 o 
   4  12   5       32.82       34.73      4.71 o 
   5  12   5        6.61        1.65      4.72 o 
  -5  13   5       16.52        8.29      5.26 o 
  -4  13   5        0.18        2.55      4.23 o 
  -3  13   5        0.09       -4.32      5.76 o 
  -2  13   5        2.18       -0.61      2.03 o 
  -1  13   5       73.65       70.47      4.31 o 
   0  13   5        9.21       11.05      2.53 o 
   1  13   5       46.91       44.60      4.59 o 
   2  13   5       33.03       30.66      4.71 o 
   3  13   5       89.68       88.22      6.81 o 
   4  13   5       35.69       32.71      4.71 o 
   5  13   5       13.63       12.63      5.74 o 
  -5  14   5        4.46       -0.48      4.75 o 
  -4  14   5       26.36       15.62      9.12 o 
  -3  14   5        3.19       10.09      6.72 o 
  -2  14   5        3.77        3.24      2.86 o 
  -1  14   5       49.05       41.48      4.80 o 
   0  14   5        6.26        3.02      2.22 o 
   1  14   5       73.36       82.83      3.57 o 
   2  14   5      339.00      378.36     11.99 o 
   3  14   5       27.00       24.17      5.74 o 
   4  14   5        4.04        3.79      4.50 o 
   5  14   5        6.07        3.55      5.06 o 
  -5  15   5        2.86       12.97      7.68 o 
  -4  15   5       34.28       37.70     15.61 o 
  -3  15   5       41.53       37.94      9.61 o 
  -2  15   5       11.51       12.77      4.85 o 
  -1  15   5      288.28      304.36     10.90 o 
   0  15   5       51.81       51.90      4.02 o 
   1  15   5       53.50       62.78      3.29 o 
   2  15   5       94.89       89.30      7.17 o 
   3  15   5        2.96        5.27      5.66 o 
   4  15   5        0.45       -3.89      3.89 o 
   5  15   5        2.67        8.10      5.19 o 
  -5  16   5        2.04        7.10      5.40 o 
  -4  16   5       15.17       10.09      8.16 o 
  -3  16   5       12.83        0.48      6.72 o 
  -2  16   5        0.63        1.46      3.81 o 
  -1  16   5        2.58        1.15      4.26 o 
   0  16   5       42.95       42.74      3.92 o 
   1  16   5        2.46        2.79      1.82 o 
   2  16   5       55.14       54.32      6.29 o 
   3  16   5        6.55        9.19      4.96 o 
   4  16   5       10.61       10.22      5.26 o 
  -4  17   5        1.21        5.76      7.20 o 
  -3  17   5        0.39        2.40      6.72 o 
  -2  17   5        0.07       10.57      7.20 o 
  -1  17   5        1.57       -0.25      3.02 o 
   0  17   5        0.03       -0.54      2.38 o 
   1  17   5        0.33        4.11      1.89 o 
   2  17   5        1.74        3.85      3.65 o 
   3  17   5        0.27        2.49      6.00 o 
   4  17   5        0.12        0.96      5.09 o 
  -4  18   5        7.07       -7.20      7.68 o 
  -3  18   5        4.33       -3.84      7.68 o 
  -2  18   5        0.80       -5.28      5.28 o 
  -1  18   5        3.02        0.30      4.32 o 
   0  18   5       10.62       11.85      4.58 o 
   1  18   5        8.07        7.97      2.16 o 
   2  18   5      263.46      253.19     12.03 o 
   3  18   5       34.98       38.59      7.38 o 
   4  18   5        0.17       -1.56      5.19 o 
  -3  19   5       12.42        5.28      8.64 o 
  -2  19   5       18.69       31.22     10.09 o 
  -1  19   5        5.12        2.08      4.50 o 
   0  19   5        5.49        7.52      3.05 o 
   1  19   5       51.92       66.02      7.38 o 
   2  19   5       28.57       28.56      5.73 o 
   3  19   5        9.77        6.65      6.00 o 
  -3  20   5        5.08        0.00      7.68 o 
  -2  20   5        2.05        0.96      7.68 o 
  -1  20   5       16.64       14.99      6.08 o 
   0  20   5        8.65        8.21      4.73 o 
   1  20   5      251.88      292.55     13.14 o 
   2  20   5       12.21       15.17      6.46 o 
   3  20   5        0.01        0.24      5.09 o 
  -2  21   5        1.50       12.97      9.61 o 
  -1  21   5       15.54       15.49      6.35 o 
   0  21   5       14.03       20.89      6.79 o 
   1  21   5        9.33       10.42      4.99 o 
   2  21   5        6.36       20.51      6.96 o 
  -1  22   5        1.64        2.88      8.64 o 
   0  22   5       11.66       17.77      6.69 o 
   1  22   5       12.68       14.51      5.17 o 
  -7   0   6       28.35       24.97      9.12 o 
  -6   0   6        3.26        8.64      6.72 o 
  -5   0   6        6.22        8.33      2.22 o 
  -4   0   6        8.01        5.80      1.42 o 
  -3   0   6        1.74       -0.45      1.09 o 
  -2   0   6        8.38        5.63      1.32 o 
  -1   0   6    10081.51    11402.84     95.01 o 
   0   0   6      333.43      369.54      5.29 o 
   1   0   6      422.22      475.05     15.15 o 
   2   0   6      362.01      402.64      8.51 o 
   3   0   6     1097.36     1069.58     13.83 o 
   4   0   6        0.21        0.32      2.50 o 
   5   0   6      121.45      145.04     14.89 o 
   6   0   6        0.67       -3.36      5.28 o 
  -7   1   6       37.82       47.52      7.79 o 
  -6   1   6        1.30        1.19      3.81 o 
  -5   1   6        6.82        4.31      3.51 o 
  -4   1   6        0.08        0.14      1.33 o 
  -3   1   6      181.98      172.25      5.18 o 
  -2   1   6       50.82       55.08      1.81 o 
  -1   1   6      364.10      380.64      5.54 o 
   0   1   6        0.17       -0.66      0.66 o 
   1   1   6      478.00      503.13      5.96 o 
   2   1   6       86.14       98.14      2.14 o 
   3   1   6       64.39       70.83      2.84 o 
   4   1   6       34.63       37.05      3.12 o 
   5   1   6        3.31        4.52      4.03 o 
   6   1   6        0.58        3.31      4.58 o 
  -6   2   6       25.18       23.78      5.74 o 
  -5   2   6       46.99       51.59      4.59 o 
  -4   2   6       14.11       10.35      1.94 o 
  -3   2   6        0.44        1.10      0.83 o 
  -2   2   6        8.96        4.68      0.77 o 
  -1   2   6        3.47       -0.04      0.78 o 
   0   2   6      765.35      827.23      6.66 o 
   1   2   6     1158.11     1235.43     11.14 o 
   2   2   6      458.17      495.60      5.13 o 
   3   2   6      176.10      176.57      4.61 o 
   4   2   6       64.57       62.27      3.40 o 
   5   2   6        8.87        5.46      4.03 o 
   6   2   6        0.22        0.55      4.58 o 
  -6   3   6        6.64        5.72      3.18 o 
  -5   3   6        1.19       -1.59      2.18 o 
  -4   3   6      239.88      242.70      7.75 o 
  -3   3   6        6.47        8.93      1.32 o 
  -2   3   6       16.84       16.62      1.09 o 
  -1   3   6      225.34      252.34      4.54 o 
   0   3   6      657.40      645.38      6.26 o 
   1   3   6      377.05      388.62      4.19 o 
   2   3   6      350.57      384.92      5.02 o 
   3   3   6        0.06        0.82      1.09 o 
   4   3   6       52.17       48.38      2.67 o 
   5   3   6        8.66        7.71      3.39 o 
   6   3   6        7.45       18.82      5.60 o 
  -6   4   6        3.19        3.14      3.14 o 
  -5   4   6        3.35        1.70      2.70 o 
  -4   4   6        6.21       10.80      2.89 o 
  -3   4   6       40.41       38.47      2.26 o 
  -2   4   6     1176.67     1218.14     10.00 o 
  -1   4   6      134.75      134.22      2.97 o 
   0   4   6      196.92      266.93      4.18 o 
   1   4   6       25.56       29.54      1.37 o 
   2   4   6      249.41      284.31      3.98 o 
   3   4   6       10.14       13.17      1.43 o 
   4   4   6       32.58       29.29      2.77 o 
   5   4   6        0.01       -1.85      3.09 o 
   6   4   6       11.23        5.15      6.00 o 
  -6   5   6       34.49       29.95      5.41 o 
  -5   5   6        9.26       11.09      3.31 o 
  -4   5   6       23.67       18.65      3.37 o 
  -3   5   6       26.01       32.03      2.19 o 
  -2   5   6      323.07      324.88      4.04 o 
  -1   5   6        0.92       -0.29      1.07 o 
   0   5   6     2527.83     2784.29     21.85 o 
   1   5   6       10.04        8.58      1.21 o 
   2   5   6      403.84      397.53      5.66 o 
   3   5   6        1.85        3.61      1.49 o 
   4   5   6       54.94       48.05      3.39 o 
   5   5   6        9.15       17.57      4.11 o 
   6   5   6       34.88       46.51      7.13 o 
  -6   6   6        1.15       -4.32      5.28 o 
  -5   6   6       24.83       32.87      5.31 o 
  -4   6   6       96.43      112.28      9.85 o 
  -3   6   6        3.06        1.29      1.38 o 
  -2   6   6      452.58      491.12      6.59 o 
  -1   6   6      145.29      165.60      3.71 o 
   0   6   6     1183.58     1242.28     11.39 o 
   1   6   6      258.37      277.92      4.02 o 
   2   6   6      356.09      375.60      6.25 o 
   3   6   6       79.69       78.75      3.61 o 
   4   6   6       25.86       26.08      2.67 o 
   5   6   6       11.36       17.27      4.21 o 
   6   6   6        4.82       12.86      5.19 o 
  -6   7   6        2.96        6.94      7.92 o 
  -5   7   6       21.29       21.98      6.72 o 
  -4   7   6       18.27       13.15      4.08 o 
  -3   7   6      131.83      136.45      4.79 o 
  -2   7   6        4.00        1.67      1.11 o 
  -1   7   6       17.00       17.10      2.28 o 
   0   7   6      244.03      266.57      4.91 o 
   1   7   6      551.52      548.57      6.91 o 
   2   7   6       37.61       38.98      2.37 o 
   3   7   6       24.71       29.87      2.27 o 
   4   7   6       22.41       25.96      2.84 o 
   5   7   6       73.73       85.63      7.20 o 
   6   7   6        5.35        3.45      4.72 o 
  -6   8   6        1.38        4.65      4.38 o 
  -5   8   6       10.33       30.04     15.61 o 
  -4   8   6        0.67        1.69      3.21 o 
  -3   8   6        2.44        0.25      1.89 o 
  -2   8   6       33.01       33.31      2.82 o 
  -1   8   6      169.70      159.31      3.81 o 
   0   8   6      197.82      227.97      5.65 o 
   1   8   6      204.14      187.79      3.92 o 
   2   8   6       11.11       13.27      2.18 o 
   3   8   6      132.08      125.83      4.00 o 
   4   8   6        2.29        7.40      2.13 o 
   5   8   6        0.77        2.09      3.53 o 
   6   8   6        0.02       -1.83      4.26 o 
  -6   9   6        1.59        0.25      4.23 o 
  -5   9   6       45.95       66.54      7.72 o 
  -4   9   6        1.02       -2.05      6.00 o 
  -3   9   6       62.60       65.45      9.37 o 
  -2   9   6      259.22      246.52      6.13 o 
  -1   9   6      109.59      100.29      3.56 o 
   0   9   6      286.32      306.78      7.39 o 
   1   9   6      756.01      805.64     10.32 o 
   2   9   6       16.37       15.69      1.68 o 
   3   9   6       23.44       18.02      3.87 o 
   4   9   6        1.65        3.74      2.82 o 
   5   9   6        1.31        3.20      4.26 o 
   6   9   6        2.36       -0.24      4.75 o 
  -6  10   6        0.75        6.48      4.75 o 
  -5  10   6        0.94        3.86      5.52 o 
  -4  10   6       15.83        8.59      6.48 o 
  -3  10   6      164.66      169.85     10.35 o 
  -2  10   6      231.34      221.05      7.94 o 
  -1  10   6       77.26       81.62      5.00 o 
   0  10   6      425.44      391.99      6.81 o 
   1  10   6      441.45      485.57      7.50 o 
   2  10   6       36.96       35.11      2.68 o 
   3  10   6      197.90      198.69      6.63 o 
   4  10   6       21.41       23.36      3.76 o 
   5  10   6       25.47       29.11      6.28 o 
  -6  11   6        0.24        0.12      4.72 o 
  -5  11   6       14.37       15.59      7.68 o 
  -4  11   6       55.64       72.99      7.79 o 
  -3  11   6       53.02       48.99      9.61 o 
  -2  11   6       76.97       79.86      3.49 o 
  -1  11   6       21.63       19.51      2.59 o 
   0  11   6      761.83      817.46     11.01 o 
   1  11   6       49.15       52.30      2.77 o 
   2  11   6       33.28       31.01      2.21 o 
   3  11   6       45.94       48.65      4.16 o 
   4  11   6        4.65        6.19      4.15 o 
   5  11   6        7.45       10.71      4.92 o 
  -5  12   6        7.70        6.00      4.75 o 
  -4  12   6        7.48       10.37      4.58 o 
  -3  12   6        3.49        3.84      5.76 o 
  -2  12   6        4.29        3.06      3.47 o 
  -1  12   6       25.05       27.58      3.40 o 
   0  12   6       30.02       39.80      2.91 o 
   1  12   6        6.78        6.84      1.75 o 
   2  12   6       57.35       43.92      2.55 o 
   3  12   6       18.95       21.41      5.37 o 
   4  12   6        0.37        1.98      4.26 o 
   5  12   6        1.10        3.75      5.06 o 
  -5  13   6        2.18       -6.40      7.68 o 
  -4  13   6        3.04        2.64      4.03 o 
  -3  13   6        1.97        0.00      5.28 o 
  -2  13   6       55.43       64.03      4.46 o 
  -1  13   6       50.26       47.85      5.22 o 
   0  13   6      424.47      424.28      9.84 o 
   1  13   6      164.98      178.97      4.87 o 
   2  13   6       35.59       29.71      2.24 o 
   3  13   6        6.92        4.05      3.30 o 
   4  13   6       14.49       13.19      5.06 o 
   5  13   6        1.00       -2.40      7.68 o 
  -5  14   6        0.56       -0.22      4.38 o 
  -4  14   6       71.72       58.77      7.93 o 
  -3  14   6        1.68       12.97      6.72 o 
  -2  14   6       48.93       51.64      4.60 o 
  -1  14   6      221.20      245.08     10.88 o 
   0  14   6       65.80       72.51      4.48 o 
   1  14   6      160.33      168.59     10.71 o 
   2  14   6      642.53      666.64     16.52 o 
   3  14   6       12.79        9.73      4.14 o 
   4  14   6       33.05       28.24      6.46 o 
   5  14   6        0.37       -1.77      4.85 o 
  -5  15   6        2.67        5.43      5.40 o 
  -4  15   6       14.60       18.52      5.88 o 
  -3  15   6       55.03       39.86      9.61 o 
  -2  15   6        1.53       -1.73      5.04 o 
  -1  15   6      886.31      884.15     19.05 o 
   0  15   6        0.54       -2.07      2.07 o 
   1  15   6       25.87       25.39      2.55 o 
   2  15   6      184.84      220.14     10.57 o 
   3  15   6       20.51       20.39      4.71 o 
   4  15   6        0.55        3.67      5.26 o 
  -4  16   6        0.56        8.32      5.19 o 
  -3  16   6        1.43        5.28      6.24 o 
  -2  16   6       18.65       18.81      9.37 o 
  -1  16   6       14.16        9.47      3.86 o 
   0  16   6       20.56       23.31      3.33 o 
   1  16   6      191.76      198.42      9.39 o 
   2  16   6       21.22       21.76      6.08 o 
   3  16   6       44.47       43.14      7.38 o 
   4  16   6        0.39        3.18      4.92 o 
  -4  17   6        1.28       -4.56      4.56 o 
  -3  17   6       13.23       -4.32      6.72 o 
  -2  17   6        0.83       -3.69      3.69 o 
  -1  17   6      222.88      213.12     26.41 o 
   0  17   6        2.21        2.22      2.71 o 
   1  17   6        2.24        3.69      1.79 o 
   2  17   6        2.28        7.34      3.93 o 
   3  17   6        0.15        0.75      4.80 o 
   4  17   6        8.49        1.70      6.96 o 
  -4  18   6        0.53        5.28      8.64 o 
  -3  18   6        2.32       13.45      7.68 o 
  -2  18   6        7.17       10.07      7.92 o 
  -1  18   6        5.55       12.31      5.53 o 
   0  18   6       64.96       66.34      6.01 o 
   1  18   6      116.77      142.52     12.09 o 
   2  18   6       67.56       56.79      6.81 o 
   3  18   6       20.90       19.29      6.43 o 
  -3  19   6        0.09        1.44      7.68 o 
  -2  19   6       89.75       78.28     13.93 o 
  -1  19   6       77.12       71.10     14.65 o 
   0  19   6      244.91      281.25      8.64 o 
   1  19   6      188.50      199.19     11.76 o 
   2  19   6       58.53       58.01      8.24 o 
   3  19   6        3.18       -4.72      4.72 o 
  -3  20   6        0.31        3.84      8.64 o 
  -2  20   6       11.02       15.37      9.12 o 
  -1  20   6       22.23       27.18      6.96 o 
   0  20   6      107.20      103.25     10.85 o 
   1  20   6       47.70       50.53      6.86 o 
   2  20   6       61.93       74.92      9.67 o 
  -2  21   6        2.44        3.84      8.64 o 
  -1  21   6       20.34       20.77      6.69 o 
   0  21   6       42.05       45.99      8.31 o 
   1  21   6        0.20        1.78      4.58 o 
   2  21   6        2.35        4.92      5.74 o 
  -1  22   6        0.03        5.39      6.00 o 
   0  22   6       65.97       84.62     10.69 o 
  -6   1   7        3.51        5.62      4.58 o 
  -5   1   7        0.53        0.32      2.15 o 
  -4   1   7     1081.99     1037.78     11.68 o 
  -3   1   7       85.11       85.25      2.53 o 
  -2   1   7     1393.06     1418.97     12.63 o 
  -1   1   7      912.14     1013.02      8.71 o 
   0   1   7      156.46      191.14      2.58 o 
   1   1   7       11.78       15.81      1.11 o 
   2   1   7        5.80        1.97      1.31 o 
   3   1   7        3.07        3.66      1.26 o 
   4   1   7       19.28       16.33      2.44 o 
   5   1   7        3.54        3.12      4.08 o 
   6   1   7        0.22        1.48      5.76 o 
  -6   2   7        7.88        0.88      4.23 o 
  -5   2   7       37.68       38.38      3.99 o 
  -4   2   7       71.91       87.51     10.16 o 
  -3   2   7       55.25       56.12      2.22 o 
  -2   2   7        5.86        7.84      0.99 o 
  -1   2   7       43.66       50.29      1.99 o 
   0   2   7       82.60      107.30      2.25 o 
   1   2   7       73.49       74.12      3.06 o 
   2   2   7        0.18        0.75      0.87 o 
   3   2   7      350.55      362.85      5.67 o 
   4   2   7       74.88       72.35      3.68 o 
   5   2   7       11.76       17.24      4.92 o 
   6   2   7        1.81        3.53      4.72 o 
  -6   3   7        3.34       -3.23      6.48 o 
  -5   3   7       21.26       23.52      3.84 o 
  -4   3   7        0.06        1.23      2.18 o 
  -3   3   7        3.08        3.88      1.05 o 
  -2   3   7      139.01      149.77      3.09 o 
  -1   3   7       89.46       82.60      2.52 o 
   0   3   7       12.68       13.64      1.66 o 
   1   3   7      222.76      228.16      3.53 o 
   2   3   7       60.51       68.95      2.36 o 
   3   3   7      264.47      268.32      5.08 o 
   4   3   7       89.31       86.50      4.58 o 
   5   3   7       12.09       14.66      4.92 o 
   6   3   7        4.72        5.23      4.72 o 
  -6   4   7        0.32       -0.73      3.22 o 
  -5   4   7       57.10       68.35      5.58 o 
  -4   4   7        6.98        3.81      2.44 o 
  -3   4   7      634.27      611.36      9.45 o 
  -2   4   7        8.64        8.38      1.14 o 
  -1   4   7     2273.00     2533.08     27.48 o 
   0   4   7        3.87        2.74      1.03 o 
   1   4   7       89.07      123.16      3.83 o 
   2   4   7        0.31       -0.19      1.10 o 
   3   4   7       18.56       17.31      1.88 o 
   4   4   7        1.11        4.88      2.35 o 
   5   4   7        1.82       -0.85      3.14 o 
   6   4   7        1.33        6.08      4.92 o 
  -6   5   7        0.10        2.96      5.28 o 
  -5   5   7      179.15      169.91      8.25 o 
  -4   5   7        0.43       -2.18      2.18 o 
  -3   5   7      877.97      837.88      9.72 o 
  -2   5   7       23.11       26.34      1.63 o 
  -1   5   7     2258.26     2277.01     21.87 o 
   0   5   7      253.92      280.17      5.19 o 
   1   5   7      436.34      493.41      5.72 o 
   2   5   7        5.92        3.74      1.08 o 
   3   5   7       40.27       42.73      2.25 o 
   4   5   7        8.62        7.60      2.45 o 
   5   5   7        1.26        1.24      5.59 o 
   6   5   7        0.12        0.11      4.58 o 
  -6   6   7        0.84        2.88      4.38 o 
  -5   6   7        6.20       13.43      5.28 o 
  -4   6   7        5.73        4.46      3.46 o 
  -3   6   7      930.39      920.93     11.80 o 
  -2   6   7      118.20       98.52      3.84 o 
  -1   6   7       21.56       24.58      1.68 o 
   0   6   7     1756.16     1859.36     17.05 o 
   1   6   7        2.60        2.25      1.08 o 
   2   6   7      303.97      324.05      5.34 o 
   3   6   7        7.04        7.33      1.58 o 
   4   6   7        5.05        2.79      2.23 o 
   5   6   7        0.41       -2.87      3.14 o 
   6   6   7        1.04        0.00      4.75 o 
  -6   7   7        6.23        8.45      6.72 o 
  -5   7   7        0.54        3.60      3.74 o 
  -4   7   7       20.44       22.96      4.72 o 
  -3   7   7      124.94      130.07      4.93 o 
  -2   7   7       30.23       19.50      1.94 o 
  -1   7   7       32.69       31.47      2.01 o 
   0   7   7        6.44        7.85      1.71 o 
   1   7   7      102.03       96.55      2.94 o 
   2   7   7       18.04       21.43      1.91 o 
   3   7   7        8.33        7.74      1.77 o 
   4   7   7       12.38       16.27      3.97 o 
   5   7   7       25.13       27.45      5.01 o 
   6   7   7       87.85      114.83     11.00 o 
  -6   8   7        6.29       14.97      5.26 o 
  -5   8   7        0.32        3.02      4.15 o 
  -4   8   7        0.00       -1.20      3.06 o 
  -3   8   7        6.48        6.92      2.43 o 
  -2   8   7       15.04       23.80      3.19 o 
  -1   8   7        0.37       -1.22      1.22 o 
   0   8   7     1629.74     1723.01     18.21 o 
   1   8   7       12.59       12.36      1.67 o 
   2   8   7      175.91      169.68      4.04 o 
   3   8   7        3.42        2.82      2.22 o 
   4   8   7       13.23       14.23      3.58 o 
   5   8   7        1.01        1.09      3.73 o 
   6   8   7       16.53       16.38      6.00 o 
  -6   9   7       23.99       29.91      6.28 o 
  -5   9   7        0.46       -2.29      3.55 o 
  -4   9   7       32.70       30.07      8.64 o 
  -3   9   7        0.28       -0.97      2.61 o 
  -2   9   7      673.94      664.00     12.60 o 
  -1   9   7       85.56       85.87      5.78 o 
   0   9   7      177.97      185.55      5.73 o 
   1   9   7       19.51       20.12      1.85 o 
   2   9   7       18.49       23.80      2.03 o 
   3   9   7       23.69       26.65      3.05 o 
   4   9   7       36.44       34.71      5.12 o 
   5   9   7        0.34       -0.49      3.53 o 
  -6  10   7        1.93        3.94      4.92 o 
  -5  10   7        3.97        7.20      4.75 o 
  -4  10   7       33.10       20.43      5.09 o 
  -3  10   7       85.06       80.12      7.64 o 
  -2  10   7     1334.61     1308.89     21.49 o 
  -1  10   7       33.97       36.45      3.04 o 
   0  10   7     1291.68     1239.22     14.66 o 
   1  10   7      666.60      685.65      8.63 o 
   2  10   7       13.79        5.04      1.71 o 
   3  10   7        2.73        3.63      3.21 o 
   4  10   7        0.02        3.76      3.91 o 
   5  10   7        2.30        1.54      5.28 o 
  -5  11   7        0.66       -2.06      4.15 o 
  -4  11   7        1.86        0.73      3.89 o 
  -3  11   7       88.50       98.57     10.81 o 
  -2  11   7      103.62      102.50      5.06 o 
  -1  11   7      275.27      287.13      6.85 o 
   0  11   7       10.89       13.36      2.15 o 
   1  11   7        1.01        1.26      1.59 o 
   2  11   7        2.99        4.32      1.72 o 
   3  11   7       11.91        5.67      3.39 o 
   4  11   7       15.55       11.53      5.09 o 
   5  11   7       11.55       23.88      6.77 o 
  -5  12   7        0.23        2.80      4.72 o 
  -4  12   7        5.53       10.89      5.52 o 
  -3  12   7       97.42       89.33     12.01 o 
  -2  12   7       63.79       70.30      4.52 o 
  -1  12   7       32.81       30.89      3.14 o 
   0  12   7       37.69       43.72      3.11 o 
   1  12   7       21.54       23.02      2.30 o 
   2  12   7       21.00       20.33      2.26 o 
   3  12   7      112.40      123.99      8.40 o 
   4  12   7        0.15       -2.21      4.15 o 
   5  12   7       14.87       17.26      5.94 o 
  -5  13   7        1.01       -1.52      4.23 o 
  -4  13   7        2.98        2.31      4.80 o 
  -3  13   7       32.09       12.01      6.72 o 
  -2  13   7      132.96      136.31      6.33 o 
  -1  13   7      412.85      402.60      9.25 o 
   0  13   7        1.89        2.20      1.98 o 
   1  13   7      384.79      394.96      7.91 o 
   2  13   7        8.27        7.40      1.98 o 
   3  13   7       30.92       17.77      4.44 o 
   4  13   7        0.24        0.75      4.61 o 
   5  13   7        7.67        6.72      4.94 o 
  -5  14   7        2.94        2.88      5.43 o 
  -4  14   7       13.28        8.13      6.00 o 
  -3  14   7        5.56        5.76      6.24 o 
  -2  14   7      150.21      150.76      6.83 o 
  -1  14   7       26.41       26.15      4.58 o 
   0  14   7      107.98      122.42      7.97 o 
   1  14   7      143.81      138.02      4.40 o 
   2  14   7        8.72        6.06      2.50 o 
   3  14   7       15.12       15.04      4.83 o 
   4  14   7        4.51        6.24      6.00 o 
  -5  15   7        0.00       -4.92      4.92 o 
  -4  15   7       75.90       90.60     10.17 o 
  -3  15   7        0.75        0.48      5.76 o 
  -2  15   7        7.40        3.84      3.91 o 
  -1  15   7      325.93      315.93     14.28 o 
   0  15   7       56.87       62.12      4.40 o 
   1  15   7       23.05       18.16      3.26 o 
   2  15   7       26.79       24.70      5.06 o 
   3  15   7        9.59       12.22      4.50 o 
   4  15   7        0.91        3.43      4.92 o 
  -4  16   7        0.04       -0.92      4.38 o 
  -3  16   7        0.58       -3.36      5.76 o 
  -2  16   7       23.81       19.38      6.00 o 
  -1  16   7        0.02        0.42      3.81 o 
   0  16   7        2.81        2.45      2.57 o 
   1  16   7        1.94        3.52      1.81 o 
   2  16   7        6.16        7.83      4.09 o 
   3  16   7        1.81        0.27      4.72 o 
   4  16   7       16.93       25.07      9.61 o 
  -4  17   7        8.72       11.47      6.00 o 
  -3  17   7        0.34       -1.44      6.72 o 
  -2  17   7        9.90       15.89      5.60 o 
  -1  17   7       67.79       85.47      9.33 o 
   0  17   7        1.19       -2.35      2.51 o 
   1  17   7       26.15       20.28      4.93 o 
   2  17   7       77.99       94.18      8.26 o 
   3  17   7        0.02       -5.55      6.24 o 
   4  17   7        0.44       -1.44      5.40 o 
  -4  18   7        1.02        4.32      7.68 o 
  -3  18   7        0.42        6.24      7.68 o 
  -2  18   7       74.48       58.33      8.31 o 
  -1  18   7      139.38      125.15     11.49 o 
   0  18   7       56.56       66.04      6.24 o 
   1  18   7       30.20       32.02      5.73 o 
   2  18   7       16.63       15.34      4.93 o 
   3  18   7        0.00        3.96      5.40 o 
  -3  19   7       24.89       24.49     10.09 o 
  -2  19   7       28.98       35.07      7.47 o 
  -1  19   7       74.58       87.06     10.25 o 
   0  19   7       37.91       43.01      6.05 o 
   1  19   7        7.22        2.57      4.08 o 
   2  19   7       13.28       15.92      6.13 o 
   3  19   7        0.06        2.71      5.60 o 
  -2  20   7        0.34       -1.92      8.16 o 
  -1  20   7       17.23       23.74      7.11 o 
   0  20   7        0.06        0.79      4.85 o 
   1  20   7        5.70       10.90      4.94 o 
   2  20   7        2.69        0.96      5.40 o 
  -2  21   7        1.53       -7.20      7.20 o 
  -1  21   7       71.98       51.12      8.75 o 
   0  21   7        0.92        7.08      6.08 o 
   1  21   7        1.55       -2.26      4.30 o 
  -6   0   8        1.73        1.92      5.76 o 
  -5   0   8      316.05      289.12     19.21 o 
  -4   0   8       54.66       73.56      7.20 o 
  -3   0   8     1116.13     1077.29     16.26 o 
  -2   0   8       75.54       84.26      3.49 o 
  -1   0   8     2463.19     2800.31     30.07 o 
   0   0   8       53.16       63.90      2.94 o 
   1   0   8      443.09      563.68      6.99 o 
   2   0   8       34.50       35.61      2.74 o 
   3   0   8       64.85       69.62      4.78 o 
   4   0   8        0.11       -0.43      4.08 o 
   5   0   8        0.70        3.36      5.76 o 
   6   0   8        0.11        0.48      6.24 o 
  -6   1   8        0.08        3.60      4.41 o 
  -5   1   8       40.64       42.98      3.92 o 
  -4   1   8      238.98      240.74      6.82 o 
  -3   1   8      270.97      245.72      6.26 o 
  -2   1   8      320.75      330.68      4.53 o 
  -1   1   8     2534.14     2850.51     21.62 o 
   0   1   8       54.33       58.84      1.94 o 
   1   1   8      774.91      747.86      7.37 o 
   2   1   8       97.48       88.26      2.69 o 
   3   1   8       23.60       23.42      2.30 o 
   4   1   8        9.26        8.12      2.85 o 
   5   1   8       16.42       16.07      7.92 o 
   6   1   8        0.13        0.41      4.58 o 
  -6   2   8        0.69       -1.29      6.72 o 
  -5   2   8        1.89        3.26      2.67 o 
  -4   2   8      334.69      371.14     10.02 o 
  -3   2   8      241.82      254.32      4.10 o 
  -2   2   8       19.83       17.65      1.39 o 
  -1   2   8       14.97       13.93      1.25 o 
   0   2   8        5.24        1.94      0.87 o 
   1   2   8      109.98      112.08      2.70 o 
   2   2   8       44.93       52.43      1.99 o 
   3   2   8      173.60      166.31      5.49 o 
   4   2   8       33.47       23.94      3.89 o 
   5   2   8       51.82       57.85      7.64 o 
   6   2   8        0.31       -0.69      5.76 o 
  -6   3   8        3.62       -2.92      4.38 o 
  -5   3   8       16.83       19.95      3.79 o 
  -4   3   8      597.53      623.10     13.70 o 
  -3   3   8        8.94       13.54      1.47 o 
  -2   3   8     1417.91     1582.74     17.29 o 
  -1   3   8       37.95       40.65      1.64 o 
   0   3   8      323.10      386.08      4.80 o 
   1   3   8       71.62       71.06      2.50 o 
   2   3   8      466.17      456.53      5.77 o 
   3   3   8       25.68       30.31      2.61 o 
   4   3   8      265.14      246.91      9.08 o 
   5   3   8       17.18       17.45      4.42 o 
   6   3   8       12.13       18.01      5.77 o 
  -6   4   8        4.09       -0.70      4.38 o 
  -5   4   8        6.27        2.55      4.00 o 
  -4   4   8      517.50      474.11     12.01 o 
  -3   4   8       20.01       19.94      1.65 o 
  -2   4   8     2828.76     3008.93     24.55 o 
  -1   4   8       53.65       52.99      2.85 o 
   0   4   8      391.25      404.05      8.70 o 
   1   4   8       28.27       31.13      1.51 o 
   2   4   8      108.81      122.16      3.09 o 
   3   4   8       11.63        9.70      2.04 o 
   4   4   8        5.80        2.12      2.82 o 
   5   4   8        0.39        5.56      3.67 o 
   6   4   8       12.86       18.09      6.08 o 
  -6   5   8       21.59       15.88      4.99 o 
  -5   5   8       57.55       58.87      7.29 o 
  -4   5   8       98.34      108.15      6.78 o 
  -3   5   8       10.33        9.03      1.48 o 
  -2   5   8        3.66        2.35      0.92 o 
  -1   5   8       35.11       33.90      2.00 o 
   0   5   8      488.69      521.63      6.76 o 
   1   5   8       86.44       82.74      2.27 o 
   2   5   8        8.23        5.23      1.42 o 
   3   5   8        0.08        1.59      1.73 o 
   4   5   8       15.94       30.82      4.09 o 
   5   5   8        0.17       -2.04      3.39 o 
   6   5   8        0.09        2.32      7.92 o 
  -6   6   8        0.38        2.79      4.15 o 
  -5   6   8       16.82       17.18      4.96 o 
  -4   6   8      111.81      107.26     11.25 o 
  -3   6   8     1356.47     1401.40     18.26 o 
  -2   6   8      262.51      261.45      6.61 o 
  -1   6   8       33.90       42.45      2.34 o 
   0   6   8      188.10      245.48      4.51 o 
   1   6   8       31.75       32.92      2.17 o 
   2   6   8      510.88      498.00      7.45 o 
   3   6   8       18.28       20.55      2.62 o 
   4   6   8        2.04       -0.59      2.49 o 
   5   6   8        3.76        6.86      4.17 o 
   6   6   8        3.67        7.97      5.74 o 
  -6   7   8        5.39        8.08      4.92 o 
  -5   7   8      112.50      114.33      9.35 o 
  -4   7   8        0.48        4.25      3.60 o 
  -3   7   8      275.15      293.63      9.07 o 
  -2   7   8        1.04        3.24      1.48 o 
  -1   7   8      149.48      178.25      4.25 o 
   0   7   8       11.61        6.81      1.74 o 
   1   7   8      308.76      310.48      4.66 o 
   2   7   8        9.60        5.27      1.66 o 
   3   7   8      207.68      206.16      7.42 o 
   4   7   8        0.16       -0.31      2.65 o 
   5   7   8        0.10       -0.75      3.55 o 
  -6   8   8        0.00        3.55      4.72 o 
  -5   8   8       34.74       39.03      6.43 o 
  -4   8   8        0.47        7.50      4.03 o 
  -3   8   8     2438.22     2464.79     50.85 o 
  -2   8   8       21.31       16.59      2.13 o 
  -1   8   8        0.00        0.38      1.30 o 
   0   8   8       31.91       35.52      2.53 o 
   1   8   8      488.23      502.34      6.96 o 
   2   8   8        3.18        0.88      1.53 o 
   3   8   8      136.69      130.72     15.26 o 
   4   8   8        1.23        1.76      3.30 o 
   5   8   8        6.55       12.85      4.51 o 
  -6   9   8       15.79       15.91      5.60 o 
  -5   9   8        0.54       -3.60      5.04 o 
  -4   9   8        2.12       -0.75      5.76 o 
  -3   9   8      294.76      279.64      9.56 o 
  -2   9   8        4.60        6.18      3.26 o 
  -1   9   8       44.08       45.20      3.15 o 
   0   9   8        0.01        0.06      1.61 o 
   1   9   8       27.19       23.20      2.03 o 
   2   9   8       29.66       28.68      2.30 o 
   3   9   8      175.08      168.82      9.90 o 
   4   9   8        1.16       -2.18      4.25 o 
   5   9   8       15.66       16.10      4.85 o 
  -5  10   8       14.09       24.97      6.08 o 
  -4  10   8       36.64       32.30      5.94 o 
  -3  10   8      501.44      520.06     13.35 o 
  -2  10   8      758.52      783.92     15.12 o 
  -1  10   8        8.94        9.97      2.18 o 
   0  10   8       34.47       32.96      2.70 o 
   1  10   8      227.37      240.89      4.80 o 
   2  10   8        6.81        4.39      1.81 o 
   3  10   8        9.29        3.92      3.13 o 
   4  10   8        0.00       -1.38      5.04 o 
   5  10   8       19.54       28.29      6.69 o 
  -5  11   8       37.00       35.35      6.96 o 
  -4  11   8       38.33       45.09      6.77 o 
  -3  11   8       78.99       75.98      6.26 o 
  -2  11   8      676.52      676.99     12.38 o 
  -1  11   8       14.82       19.28      2.67 o 
   0  11   8        6.23        4.42      1.96 o 
   1  11   8       20.29       19.51      1.98 o 
   2  11   8        1.78       -0.41      1.74 o 
   3  11   8        6.75        3.27      4.28 o 
   4  11   8       49.03       54.55      8.16 o 
   5  11   8        9.59        7.20      5.43 o 
  -5  12   8        7.88       17.95      5.94 o 
  -4  12   8      129.32      142.27     11.19 o 
  -3  12   8        6.86       10.04      3.58 o 
  -2  12   8       13.07       14.75      3.43 o 
  -1  12   8        6.00        3.34      2.37 o 
   0  12   8        8.95        6.68      2.69 o 
   1  12   8       29.46       31.07      2.46 o 
   2  12   8       60.33       55.79      4.49 o 
   3  12   8        0.00       -3.96      3.96 o 
   4  12   8       12.36       15.61      6.00 o 
   5  12   8        0.00        4.45      5.65 o 
  -5  13   8        1.33       -4.38      4.38 o 
  -4  13   8       73.07       79.04      8.99 o 
  -3  13   8        0.75       -1.58      3.55 o 
  -2  13   8      684.64      728.58     16.65 o 
  -1  13   8        1.35       -1.61      2.74 o 
   0  13   8       66.61       62.68      4.42 o 
   1  13   8       11.36       11.01      1.97 o 
   2  13   8      119.07      122.70      5.01 o 
   3  13   8        0.49       -1.59      3.27 o 
   4  13   8       42.00       57.03      8.19 o 
  -5  14   8        0.88       -0.48      5.09 o 
  -4  14   8        1.77        1.44      4.41 o 
  -3  14   8       34.81       45.14     10.57 o 
  -2  14   8      783.72      782.65     22.72 o 
  -1  14   8        0.01       -1.59      2.98 o 
   0  14   8       66.30       81.32      5.89 o 
   1  14   8        0.03       -0.71      1.63 o 
   2  14   8        1.07       -2.15      4.24 o 
   3  14   8        0.31       -1.51      3.65 o 
   4  14   8       10.73        8.94      5.76 o 
  -4  15   8       42.05       42.74     11.05 o 
  -3  15   8        1.23       -2.40      5.76 o 
  -2  15   8       97.17      108.43      9.83 o 
  -1  15   8      510.24      500.77     18.00 o 
   0  15   8        7.31        8.69      2.88 o 
   1  15   8        5.17        5.06      2.43 o 
   2  15   8        0.63       -3.06      3.41 o 
   3  15   8        0.92        1.44      3.74 o 
   4  15   8       12.15        9.90      8.40 o 
  -4  16   8       16.87       13.86      5.94 o 
  -3  16   8        0.78        5.76      6.72 o 
  -2  16   8       14.12       11.98      5.26 o 
  -1  16   8      122.35      120.67     10.69 o 
   0  16   8        0.21       -0.57      2.41 o 
   1  16   8       10.73        9.43      2.91 o 
   2  16   8        4.63        1.32      5.46 o 
   3  16   8        4.01        9.42      6.00 o 
   4  16   8        0.46        8.40      9.85 o 
  -4  17   8       15.64       27.77      7.64 o 
  -3  17   8        9.73        7.68      7.20 o 
  -2  17   8        5.81        2.81      4.72 o 
  -1  17   8       78.25       66.25      8.65 o 
   0  17   8       12.39       12.56      4.49 o 
   1  17   8        1.99        1.44      4.64 o 
   2  17   8        3.76        6.22      4.58 o 
   3  17   8        7.47        5.59      5.28 o 
  -3  18   8        0.00       -3.36      6.72 o 
  -2  18   8       35.16       17.28      6.22 o 
  -1  18   8      337.56      348.05     16.40 o 
   0  18   8        0.03       -0.35      4.23 o 
   1  18   8        0.29       -2.18      5.37 o 
   2  18   8        2.21       -0.07      3.82 o 
   3  18   8        1.69       -1.32      5.40 o 
  -3  19   8       26.02       15.37     10.09 o 
  -2  19   8       55.94       48.49      8.65 o 
  -1  19   8      101.67      104.86     11.28 o 
   0  19   8       16.74       14.17      6.11 o 
   1  19   8        2.01       -1.15      4.21 o 
   2  19   8        6.44        2.42      4.50 o 
  -2  20   8        0.04       -0.96      5.40 o 
  -1  20   8        5.11        6.96      8.16 o 
   0  20   8      115.22      109.45     11.55 o 
   1  20   8        1.32        5.04      4.70 o 
   2  20   8        0.75       -0.08      6.72 o 
  -1  21   8        7.62       14.67      6.56 o 
   0  21   8        0.00       -0.90      5.06 o 
  -6   1   9        0.12       -3.74      3.74 o 
  -5   1   9       74.79       74.04      5.30 o 
  -4   1   9     1185.96     1163.56     16.14 o 
  -3   1   9       32.05       27.69      1.86 o 
  -2   1   9      968.98     1042.61      9.95 o 
  -1   1   9       18.01       17.05      1.29 o 
   0   1   9       83.68       97.45      2.49 o 
   1   1   9       16.38       22.33      1.80 o 
   2   1   9      200.73      204.62      4.27 o 
   3   1   9        4.72        5.76      1.96 o 
   4   1   9       60.63       56.53      7.72 o 
   5   1   9        0.00       -3.11      4.23 o 
   6   1   9        2.18        6.23      5.26 o 
  -6   2   9       12.54       24.44      7.20 o 
  -5   2   9       58.63       53.70      4.99 o 
  -4   2   9     1490.21     1524.67     19.54 o 
  -3   2   9       38.42       49.21      3.62 o 
  -2   2   9        2.80        3.33      1.13 o 
  -1   2   9       16.36       18.83      1.49 o 
   0   2   9        0.04        0.95      0.95 o 
   1   2   9      201.73      233.62      3.42 o 
   2   2   9      285.96      282.48      7.34 o 
   3   2   9        3.49        1.82      1.59 o 
   4   2   9       84.49       67.52      5.57 o 
   5   2   9        0.16        2.48      5.28 o 
   6   2   9        0.80        2.83      4.92 o 
  -6   3   9       22.68       14.65      5.94 o 
  -5   3   9      502.89      535.29     13.46 o 
  -4   3   9       18.28       18.33      2.70 o 
  -3   3   9      475.69      483.37      7.09 o 
  -2   3   9        3.53        5.45      1.16 o 
  -1   3   9        1.05        1.37      1.04 o 
   0   3   9        3.17        3.21      1.10 o 
   1   3   9      179.49      195.33      3.53 o 
   2   3   9      187.83      184.55      4.19 o 
   3   3   9        0.56        2.00      1.53 o 
   4   3   9       40.30       32.77      4.39 o 
   5   3   9       16.51       19.94      5.88 o 
   6   3   9        1.34        0.96      4.75 o 
  -6   4   9        0.60       -4.05      5.76 o 
  -5   4   9      514.66      539.90     13.86 o 
  -4   4   9       51.60       41.09      4.81 o 
  -3   4   9      188.19      170.30      4.23 o 
  -2   4   9        2.40        3.44      1.13 o 
  -1   4   9      686.98      703.45      7.53 o 
   0   4   9        2.33        3.35      1.12 o 
   1   4   9      354.04      353.75      4.26 o 
   2   4   9       36.82       36.73      2.62 o 
   3   4   9        2.99        3.84      1.99 o 
   4   4   9        3.70       -0.87      2.72 o 
   5   4   9       79.02       77.37     13.71 o 
  -6   5   9       24.11       16.03      6.43 o 
  -5   5   9      133.18      137.73      8.31 o 
  -4   5   9       64.90       71.42      5.93 o 
  -3   5   9      226.56      214.79      7.02 o 
  -2   5   9        5.86        9.16      1.44 o 
  -1   5   9      155.33      183.20      4.00 o 
   0   5   9        7.09        8.69      1.49 o 
   1   5   9       62.93       62.35      2.30 o 
   2   5   9       57.68       58.30      2.53 o 
   3   5   9       58.00       48.37      4.10 o 
   4   5   9        0.00       -2.63      2.63 o 
   5   5   9        1.06        5.93      4.01 o 
  -6   6   9        0.50       -3.91      3.91 o 
  -5   6   9        8.67        8.20      4.38 o 
  -4   6   9       74.08       71.82      6.39 o 
  -3   6   9     1650.74     1672.62     21.33 o 
  -2   6   9        8.44        7.60      1.69 o 
  -1   6   9       10.13       15.29      1.67 o 
   0   6   9        7.33        5.30      1.47 o 
   1   6   9        0.63        0.64      1.19 o 
   2   6   9       76.80       82.98      3.20 o 
   3   6   9       33.68       38.30      3.10 o 
   4   6   9        0.86       -1.60      3.12 o 
   5   6   9       16.31       14.31      4.88 o 
  -6   7   9       22.97       29.98      6.21 o 
  -5   7   9       77.26       87.77     30.98 o 
  -4   7   9       39.31       35.99      3.86 o 
  -3   7   9      144.59      143.65      7.26 o 
  -2   7   9        0.25        1.79      1.61 o 
  -1   7   9       17.18       21.48      2.09 o 
   0   7   9       68.56       70.15      3.33 o 
   1   7   9        3.23        6.32      1.40 o 
   2   7   9       81.52       83.54      3.14 o 
   3   7   9      102.60       97.24      4.30 o 
   4   7   9        0.14        1.67      2.88 o 
   5   7   9       26.56       24.12      5.29 o 
  -6   8   9      133.03      131.32     11.18 o 
  -5   8   9       11.88        7.97      4.85 o 
  -4   8   9        5.98        1.90      2.30 o 
  -3   8   9       18.95       25.55      3.99 o 
  -2   8   9      207.80      231.04      6.39 o 
  -1   8   9       15.31       14.82      4.02 o 
   0   8   9        6.97        7.04      1.81 o 
   1   8   9        0.52       -0.19      1.18 o 
   2   8   9       18.85       18.69      2.13 o 
   3   8   9      105.01       98.98      8.84 o 
   4   8   9       16.42       12.41      3.73 o 
   5   8   9        1.95        0.79      3.74 o 
  -5   9   9        6.23        4.12      6.48 o 
  -4   9   9       16.74       10.09      6.72 o 
  -3   9   9       55.59       50.37      5.14 o 
  -2   9   9       43.54       34.32      4.30 o 
  -1   9   9       31.83       31.84      2.83 o 
   0   9   9      285.32      284.23      7.45 o 
   1   9   9        6.69        3.81      1.63 o 
   2   9   9        0.16       -0.52      1.75 o 
   3   9   9        9.21        8.34      3.80 o 
   4   9   9        0.94        3.75      3.71 o 
   5   9   9        5.74        3.27      4.55 o 
  -5  10   9        5.76        6.54      5.19 o 
  -4  10   9       29.01       33.74      6.43 o 
  -3  10   9       78.21       75.47      6.29 o 
  -2  10   9      596.27      582.43     17.31 o 
  -1  10   9       10.06        8.69      2.70 o 
   0  10   9        0.40       -0.50      1.80 o 
   1  10   9       56.92       61.80      2.90 o 
   2  10   9        7.79        9.38      2.19 o 
   3  10   9        2.07       -2.55      3.30 o 
   4  10   9        7.42        7.02      4.92 o 
   5  10   9       37.60       55.60     18.25 o 
  -5  11   9      107.17      128.36     11.34 o 
  -4  11   9        6.66       12.77      5.06 o 
  -3  11   9      105.49      108.68     11.51 o 
  -2  11   9      159.69      158.60     20.65 o 
  -1  11   9        4.99        6.35      2.33 o 
   0  11   9       17.02       13.63      2.61 o 
   1  11   9      126.89      137.06      4.22 o 
   2  11   9        5.71        4.93      2.01 o 
   3  11   9       41.46       44.27      5.71 o 
   4  11   9       54.40       55.57      8.07 o 
   5  11   9       65.78       89.04     10.57 o 
  -5  12   9        0.05        2.88      5.06 o 
  -4  12   9        0.54       -1.20      4.08 o 
  -3  12   9      141.20      131.10      8.50 o 
  -2  12   9       10.64        7.74      4.50 o 
  -1  12   9       35.56       40.51      3.71 o 
   0  12   9       46.12       54.24      4.16 o 
   1  12   9        5.60        5.11      1.88 o 
   2  12   9       33.48       29.57      2.81 o 
   3  12   9       60.05       58.92      7.17 o 
   4  12   9       31.41       42.30      7.64 o 
  -5  13   9       23.90       37.60      7.81 o 
  -4  13   9       16.29       16.42      5.60 o 
  -3  13   9       20.90       23.03      5.60 o 
  -2  13   9       75.32       71.74     10.57 o 
  -1  13   9       11.86        4.32      3.11 o 
   0  13   9       24.33       22.51      5.61 o 
   1  13   9       32.30       30.06      2.37 o 
   2  13   9       21.77       22.30      3.00 o 
   3  13   9        0.27        1.39      3.67 o 
   4  13   9        0.56        6.01      5.26 o 
  -4  14   9       10.97       15.13      6.08 o 
  -3  14   9        1.26       -0.48      6.72 o 
  -2  14   9       91.53       94.06      9.33 o 
  -1  14   9       35.17       38.92      6.77 o 
   0  14   9       28.89       23.42      4.49 o 
   1  14   9        1.23        3.44      3.35 o 
   2  14   9        1.83        4.70      3.71 o 
   3  14   9        1.56       -2.29      3.60 o 
   4  14   9        1.97        6.04      5.19 o 
  -4  15   9       42.61       46.05      8.31 o 
  -3  15   9        6.35       -4.80      5.76 o 
  -2  15   9       97.87       99.37      9.83 o 
  -1  15   9       82.81       74.81      8.81 o 
   0  15   9       11.09       14.50      4.44 o 
   1  15   9        3.37       -1.20      2.50 o 
   2  15   9       19.32       20.61      4.98 o 
   3  15   9        4.42        3.23      5.18 o 
   4  15   9       59.03       71.66     12.01 o 
  -4  16   9      102.25      120.79     12.49 o 
  -3  16   9        0.74        1.44      7.68 o 
  -2  16   9        0.36        1.29      4.38 o 
  -1  16   9        0.04       -4.23      4.23 o 
   0  16   9        5.80       11.37      5.06 o 
   1  16   9        0.00        2.16      2.67 o 
   2  16   9        1.91        0.86      3.69 o 
   3  16   9        2.44        1.35      5.26 o 
  -3  17   9        0.04       -2.40      6.24 o 
  -2  17   9        3.52       -0.21      5.76 o 
  -1  17   9       75.84       95.36     10.35 o 
   0  17   9       15.94       18.68      9.85 o 
   1  17   9       31.43       41.03      6.13 o 
   2  17   9        1.77        3.61      4.30 o 
   3  17   9        2.23       -0.20      5.26 o 
  -3  18   9       22.31       21.13      9.61 o 
  -2  18   9       24.11       26.10      6.96 o 
  -1  18   9       15.20       14.38      6.28 o 
   0  18   9        0.32        2.79      4.87 o 
   1  18   9        8.83        5.40      4.11 o 
   2  18   9        2.15        7.97      6.72 o 
  -2  19   9        0.28        2.34      5.06 o 
  -1  19   9       13.97        9.12      5.77 o 
   0  19   9        2.51       -3.60      6.00 o 
   1  19   9        0.77       -1.29      3.99 o 
   2  19   9        1.28        3.67      4.37 o 
  -1  20   9       62.86       63.75      9.30 o 
   0  20   9        1.15        1.71      5.31 o 
   1  20   9        8.48       13.33      8.40 o 
  -6   0  10       20.78       32.66     10.09 o 
  -5   0  10     1243.32     1146.38     41.78 o 
  -4   0  10      195.64      167.65      8.28 o 
  -3   0  10      196.61      197.52      9.85 o 
  -2   0  10      101.01      100.95      5.16 o 
  -1   0  10      580.72      548.68      8.74 o 
   0   0  10        6.45        6.95      1.70 o 
   1   0  10     1213.72     1189.44     12.97 o 
   2   0  10       29.29       20.54      2.69 o 
   3   0  10        0.38        2.08      2.63 o 
   4   0  10      158.10      131.55     11.00 o 
   5   0  10        2.77        7.20      7.20 o 
  -6   1  10        8.72        9.63      5.60 o 
  -5   1  10      139.82      162.60     12.85 o 
  -4   1  10       96.08       99.00      4.74 o 
  -3   1  10       25.99       22.19      2.84 o 
  -2   1  10      137.93      146.81      3.51 o 
  -1   1  10        1.44        0.65      1.02 o 
   0   1  10        0.00       -0.58      1.02 o 
   1   1  10       73.01       66.34      2.14 o 
   2   1  10       15.80       16.81      1.83 o 
   3   1  10      101.87      100.92      5.04 o 
   4   1  10      151.57      141.87      9.14 o 
   5   1  10        9.91        9.50      5.52 o 
  -6   2  10        5.96        1.67      4.85 o 
  -5   2  10        0.02       -2.41      2.94 o 
  -4   2  10      338.06      345.69      7.84 o 
  -3   2  10       12.29       20.52      2.81 o 
  -2   2  10      188.42      202.15      3.99 o 
  -1   2  10      205.00      203.36      4.01 o 
   0   2  10       27.18       27.84      1.74 o 
   1   2  10        1.49        0.44      1.02 o 
   2   2  10      106.81      108.54      3.88 o 
   3   2  10       41.11       39.55      5.31 o 
   4   2  10       31.07       20.78      4.04 o 
   5   2  10        1.37        5.12      4.92 o 
  -6   3  10        0.70       -4.72      4.72 o 
  -5   3  10        0.03       -2.50      3.02 o 
  -4   3  10       28.07       23.82      2.80 o 
  -3   3  10       12.82       13.17      2.42 o 
  -2   3  10        5.28        1.65      1.16 o 
  -1   3  10      257.73      257.89      3.88 o 
   0   3  10      147.89      157.48      3.95 o 
   1   3  10        0.02       -0.44      1.18 o 
   2   3  10      418.58      408.44      7.67 o 
   3   3  10       26.98       19.71      2.89 o 
   4   3  10      184.41      202.27      9.52 o 
   5   3  10       17.26       17.41      6.96 o 
  -6   4  10      123.42      106.19     11.34 o 
  -5   4  10      139.69      139.96      8.31 o 
  -4   4  10      482.69      470.55      9.19 o 
  -3   4  10        1.26        1.21      2.08 o 
  -2   4  10      154.28      145.11      3.95 o 
  -1   4  10       16.50       19.50      1.48 o 
   0   4  10      304.99      322.42      4.74 o 
   1   4  10       43.63       44.35      2.35 o 
   2   4  10      781.97      760.97      8.46 o 
   3   4  10        5.02        1.51      2.41 o 
   4   4  10        4.15        7.07      3.48 o 
   5   4  10       19.43       12.73      5.40 o 
  -6   5  10      181.07      189.92     43.46 o 
  -5   5  10        6.42        1.25      4.37 o 
  -4   5  10      400.64      380.32      8.24 o 
  -3   5  10      235.88      221.41      9.70 o 
  -2   5  10        5.44        4.02      1.46 o 
  -1   5  10        0.05       -1.10      1.10 o 
   0   5  10        0.58        0.87      1.36 o 
   1   5  10       56.61       54.52      2.15 o 
   2   5  10      287.91      268.78      5.27 o 
   3   5  10      235.82      191.50      8.63 o 
   4   5  10        3.01        4.05      3.40 o 
   5   5  10        0.00       -4.23      4.23 o 
  -6   6  10      123.94      155.60     20.17 o 
  -5   6  10      117.55      130.63      9.92 o 
  -4   6  10      267.70      267.52      8.18 o 
  -3   6  10      100.29      101.44      5.98 o 
  -2   6  10        2.67        0.20      1.89 o 
  -1   6  10        3.27        2.56      1.34 o 
   0   6  10       14.06       15.79      2.06 o 
   1   6  10        1.05        1.39      1.25 o 
   2   6  10       48.54       47.62      2.78 o 
   3   6  10      402.85      337.18      9.70 o 
   4   6  10        6.05        0.29      3.14 o 
   5   6  10        0.04        3.33      4.08 o 
  -6   7  10       18.59       16.81      9.61 o 
  -5   7  10      189.66      206.32     13.69 o 
  -4   7  10       19.89       18.33      3.09 o 
  -3   7  10       88.88      100.13      6.17 o 
  -2   7  10        0.28        1.63      1.84 o 
  -1   7  10      125.09      121.13      3.64 o 
   0   7  10       18.91       23.73      2.38 o 
   1   7  10       11.07       11.56      1.90 o 
   2   7  10      259.99      275.79      7.80 o 
   3   7  10       15.03        5.08      2.77 o 
   4   7  10        0.00       -0.96      3.09 o 
   5   7  10        0.60        1.54      4.17 o 
  -5   8  10       54.57       66.71      8.42 o 
  -4   8  10        0.11       -2.24      2.24 o 
  -3   8  10       43.04       45.02      6.43 o 
  -2   8  10        4.29        2.41      2.66 o 
  -1   8  10      213.77      204.48      4.94 o 
   0   8  10      138.79      142.79      4.68 o 
   1   8  10        0.03       -0.22      1.46 o 
   2   8  10       53.01       56.59      3.11 o 
   3   8  10      545.26      559.94     16.01 o 
   4   8  10        0.00       -0.81      3.15 o 
   5   8  10       92.49      118.94     11.28 o 
  -5   9  10       27.73       30.52      6.57 o 
  -4   9  10       35.77       33.79      6.28 o 
  -3   9  10      184.09      209.31     11.76 o 
  -2   9  10        4.54        5.11      2.95 o 
  -1   9  10       20.12       17.35      2.19 o 
   0   9  10       13.87       13.04      3.27 o 
   1   9  10        9.53        6.84      2.15 o 
   2   9  10        5.21        4.78      2.16 o 
   3   9  10      296.81      324.98     12.15 o 
   4   9  10        2.62        5.28      3.56 o 
   5   9  10        0.83       -2.83      4.24 o 
  -5  10  10       60.43       83.52      9.46 o 
  -4  10  10       61.20       65.56     13.69 o 
  -3  10  10      328.93      307.43     21.37 o 
  -2  10  10        3.69       -0.70      2.54 o 
  -1  10  10       20.40       20.49      2.91 o 
   0  10  10       41.04       48.33      4.58 o 
   1  10  10        0.62        2.90      2.16 o 
   2  10  10      416.68      375.78      7.49 o 
   3  10  10       16.81       13.30      5.58 o 
   4  10  10        0.23        6.09      4.85 o 
   5  10  10        6.42        4.65      5.40 o 
  -5  11  10       63.41       81.38      9.83 o 
  -4  11  10        0.78        1.40      6.72 o 
  -3  11  10       85.46       86.93     10.57 o 
  -2  11  10       34.08       26.67      8.88 o 
  -1  11  10        6.77        1.56      2.67 o 
   0  11  10       75.01       75.79      4.67 o 
   1  11  10        9.23       11.68      2.00 o 
   2  11  10       78.54       63.59      3.60 o 
   3  11  10      102.75      120.25      8.91 o 
   4  11  10        5.84        3.43      4.61 o 
  -5  12  10        1.02       -0.96      5.06 o 
  -4  12  10       74.11       79.39      9.17 o 
  -3  12  10        2.77       -2.16      5.52 o 
  -2  12  10       14.49       12.06      4.58 o 
  -1  12  10       25.79       28.34      5.60 o 
   0  12  10       19.67       15.60      3.95 o 
   1  12  10        0.00        3.64      1.67 o 
   2  12  10        3.22        0.16      2.43 o 
   3  12  10       88.52       86.23      7.84 o 
   4  12  10        1.64        9.71      5.60 o 
  -4  13  10        0.41       -2.16      4.75 o 
  -3  13  10        2.03        2.04      4.23 o 
  -2  13  10       10.64       18.24      5.60 o 
  -1  13  10       17.89        9.61      4.58 o 
   0  13  10       17.52       11.90      4.62 o 
   1  13  10        2.76        3.90      2.79 o 
   2  13  10        4.81       -3.27      3.27 o 
   3  13  10       16.12       22.20      5.08 o 
   4  13  10      185.22      188.31     14.56 o 
  -4  14  10        5.64       10.59      7.44 o 
  -3  14  10        0.43        2.90      4.72 o 
  -2  14  10      112.84      124.17     10.80 o 
  -1  14  10        0.66       -1.84      3.89 o 
   0  14  10       24.78       17.86      4.50 o 
   1  14  10       17.61       20.32      3.35 o 
   2  14  10        3.20        4.24      3.74 o 
   3  14  10        7.42        6.14      4.58 o 
   4  14  10       55.47       64.81      9.64 o 
  -4  15  10       36.44       40.85      7.79 o 
  -3  15  10        0.01        0.20      5.04 o 
  -2  15  10       70.34       66.47      9.37 o 
  -1  15  10       32.29       16.42     17.53 o 
   0  15  10        1.02       -2.95      2.95 o 
   1  15  10       80.92       83.08      6.72 o 
   2  15  10        0.97        2.86      3.88 o 
   3  15  10       31.47       29.58      7.52 o 
  -3  16  10        8.67        9.61      8.16 o 
  -2  16  10        0.32       -4.08      4.08 o 
  -1  16  10       31.48       44.45     12.01 o 
   0  16  10        2.76        2.78      4.92 o 
   1  16  10       33.82       30.48      5.96 o 
   2  16  10        1.56        1.83      4.23 o 
   3  16  10       24.82       29.27      7.30 o 
  -3  17  10        0.40       -0.96      8.16 o 
  -2  17  10        0.95        6.40      5.06 o 
  -1  17  10        0.16        4.26      7.68 o 
   0  17  10        0.00        7.68      7.44 o 
   1  17  10       31.07       47.26      6.69 o 
   2  17  10        0.00       -3.58      3.88 o 
  -2  18  10        0.01       -3.95      4.50 o 
  -1  18  10       23.05       24.75      6.77 o 
   0  18  10        3.15        0.12      4.92 o 
   1  18  10        5.86       11.38      5.01 o 
   2  18  10        1.82       -0.39      4.59 o 
  -2  19  10        2.36        5.17      9.12 o 
  -1  19  10       13.22       13.98      6.28 o 
   0  19  10        8.69        9.38      5.74 o 
   1  19  10        4.46        5.27      5.65 o 
  -6   1  11        3.07        1.50      6.72 o 
  -5   1  11       82.04       84.75      9.51 o 
  -4   1  11        0.18        1.10      1.96 o 
  -3   1  11       40.48       47.22      3.83 o 
  -2   1  11       90.60       99.00      3.89 o 
  -1   1  11        0.52        1.32      1.15 o 
   0   1  11       36.62       38.63      1.99 o 
   1   1  11     2767.39     2654.97     20.83 o 
   2   1  11       51.91       51.31      2.61 o 
   3   1  11      370.87      335.25     10.09 o 
   4   1  11       30.68       32.99      4.81 o 
   5   1  11        3.05       -2.30      4.72 o 
  -6   2  11        3.00        4.61      6.24 o 
  -5   2  11       43.43       38.49      4.83 o 
  -4   2  11        6.60        7.17      2.33 o 
  -3   2  11        8.73        7.48      2.15 o 
  -2   2  11      113.22      120.35      4.69 o 
  -1   2  11       10.56       11.03      1.46 o 
   0   2  11        1.28        0.68      1.10 o 
   1   2  11      384.49      382.97      5.35 o 
   2   2  11        3.48        2.16      1.68 o 
   3   2  11      232.11      187.36      6.70 o 
   4   2  11       38.48       27.93      4.53 o 
   5   2  11        1.84       -3.63      4.56 o 
  -6   3  11       46.81       57.23      9.44 o 
  -5   3  11       85.57       77.38      6.34 o 
  -4   3  11       23.47       24.31      3.08 o 
  -3   3  11       38.86       35.07      3.48 o 
  -2   3  11        2.50        3.75      1.52 o 
  -1   3  11       17.41       20.09      1.91 o 
   0   3  11       19.12       22.38      1.97 o 
   1   3  11       34.52       36.12      2.13 o 
   2   3  11      493.07      508.03      6.84 o 
   3   3  11        1.25       -0.19      2.27 o 
   4   3  11      124.75      128.28     14.42 o 
   5   3  11        4.46        6.66      5.40 o 
  -6   4  11       22.43       17.96     10.57 o 
  -5   4  11        5.58        5.21      3.62 o 
  -4   4  11       28.61       37.24      3.41 o 
  -3   4  11        1.18        1.40      2.14 o 
  -2   4  11       30.82       30.03      2.49 o 
  -1   4  11        8.31        4.90      1.35 o 
   0   4  11      178.92      150.92      3.60 o 
   1   4  11      670.46      647.57      7.50 o 
   2   4  11      968.80      925.65     10.91 o 
   3   4  11       18.08        8.42      3.19 o 
   4   4  11       79.61       75.04      6.46 o 
   5   4  11        0.16       -6.56      9.37 o 
  -5   5  11        1.86       -2.99      3.23 o 
  -4   5  11      130.21      122.30      5.50 o 
  -3   5  11        4.13        4.80      2.22 o 
  -2   5  11       56.44       53.28      3.65 o 
  -1   5  11      122.70      119.11      4.20 o 
   0   5  11     1156.62     1158.80     12.25 o 
   1   5  11        7.59        6.46      1.76 o 
   2   5  11        2.38        2.77      1.94 o 
   3   5  11       43.78       35.42      3.49 o 
   4   5  11        0.09        6.66      3.74 o 
   5   5  11        8.77       12.01      5.77 o 
  -5   6  11        6.96        8.95      6.96 o 
  -4   6  11        0.00       -1.99      1.99 o 
  -3   6  11       12.28       14.95      3.95 o 
  -2   6  11        1.74        1.22      1.99 o 
  -1   6  11      198.44      226.35      4.83 o 
   0   6  11     1358.97     1356.71     13.82 o 
   1   6  11       78.99       71.22      2.98 o 
   2   6  11      356.56      330.03      7.70 o 
   3   6  11       26.06       29.00      5.20 o 
   4   6  11       10.67       12.80      4.13 o 
   5   6  11        0.00        1.86      7.68 o 
  -5   7  11        5.15        9.17      4.85 o 
  -4   7  11       21.52       24.82      5.31 o 
  -3   7  11       42.89       44.99      4.52 o 
  -2   7  11        0.11        1.97      2.19 o 
  -1   7  11        3.89        2.99      1.81 o 
   0   7  11      219.61      221.43      5.50 o 
   1   7  11       37.85       37.17      2.67 o 
   2   7  11        4.64        4.38      1.99 o 
   3   7  11       23.56       26.20      4.28 o 
   4   7  11        0.09        0.05      3.26 o 
   5   7  11       27.40       26.88      7.30 o 
  -5   8  11        0.00       -0.85      4.15 o 
  -4   8  11        0.79        1.46      3.89 o 
  -3   8  11      108.20      106.64      6.70 o 
  -2   8  11        0.21        0.66      2.54 o 
  -1   8  11        1.39       -1.43      1.78 o 
   0   8  11       11.01       11.02      2.68 o 
   1   8  11        6.11        3.72      2.91 o 
   2   8  11      319.95      331.28      7.12 o 
   3   8  11      127.66      138.04      8.19 o 
   4   8  11        0.11        0.54      3.53 o 
   5   8  11       21.36       27.95      9.61 o 
  -5   9  11       14.72        6.72      5.76 o 
  -4   9  11        0.35        3.99      4.38 o 
  -3   9  11       79.42       87.80      8.49 o 
  -2   9  11        5.02        2.94      3.02 o 
  -1   9  11      311.57      303.43      7.59 o 
   0   9  11      276.13      268.01      9.75 o 
   1   9  11        1.53       -1.12      1.59 o 
   2   9  11      316.13      286.48      6.59 o 
   3   9  11      135.46      119.55      8.95 o 
   4   9  11        8.43        8.85      4.93 o 
  -5  10  11       20.31       29.57      7.03 o 
  -4  10  11        3.44        1.49      4.50 o 
  -3  10  11        7.70        6.64      4.72 o 
  -2  10  11       14.99       13.33      4.78 o 
  -1  10  11      360.30      412.43     30.76 o 
   0  10  11      161.08      159.84      8.84 o 
   1  10  11       25.52       30.36      3.45 o 
   2  10  11       29.39       30.77      3.93 o 
   3  10  11        1.89        7.46      5.61 o 
   4  10  11        0.09        3.03      4.24 o 
  -5  11  11        3.33       -2.01      5.26 o 
  -4  11  11        0.00        2.97      4.72 o 
  -3  11  11        5.31        4.32      4.41 o 
  -2  11  11       80.81       80.70      6.81 o 
  -1  11  11      359.87      373.48     16.33 o 
   0  11  11       12.25       11.57      3.60 o 
   1  11  11       32.45       29.18      3.64 o 
   2  11  11      101.74       99.76      4.37 o 
   3  11  11        0.01        5.99      4.37 o 
   4  11  11        7.00       13.37      4.72 o 
  -4  12  11        3.30        2.09      4.92 o 
  -3  12  11        7.25        5.71      4.58 o 
  -2  12  11       44.29       44.82      6.62 o 
  -1  12  11       10.01        5.28      4.41 o 
   0  12  11       62.74       62.47      6.19 o 
   1  12  11       13.43       10.73      2.87 o 
   2  12  11       36.11       38.60      4.16 o 
   3  12  11      147.60      164.44     10.75 o 
   4  12  11       27.25       28.66     13.93 o 
  -4  13  11        1.35       -1.30      5.76 o 
  -3  13  11        6.64       22.70      7.44 o 
  -2  13  11       85.61       85.96      9.61 o 
  -1  13  11       16.89        9.12      4.75 o 
   0  13  11        3.23        0.34      3.48 o 
   1  13  11       16.41       23.26      3.59 o 
   2  13  11       10.64        5.75      3.83 o 
   3  13  11      197.18      196.08     11.90 o 
   4  13  11       28.55       26.41      7.38 o 
  -4  14  11        1.97        3.32      7.92 o 
  -3  14  11        1.68        7.17      5.26 o 
  -2  14  11       18.14       14.21      7.44 o 
  -1  14  11        1.93        3.09      4.58 o 
   0  14  11        4.57       -3.81      3.81 o 
   1  14  11      108.35      112.78      7.39 o 
   2  14  11       17.16       15.43      7.12 o 
   3  14  11       21.87       33.00      6.99 o 
  -3  15  11        0.25        1.44      4.75 o 
  -2  15  11      105.44      133.87     25.69 o 
  -1  15  11       55.49       55.88      8.07 o 
   0  15  11        1.96       -1.99      8.16 o 
   1  15  11       75.69       87.01     12.55 o 
   2  15  11        0.35       -0.53      4.43 o 
   3  15  11       20.28       28.22      9.12 o 
  -3  16  11        0.08        0.27      5.40 o 
  -2  16  11       37.87       32.33      6.92 o 
  -1  16  11       21.53       30.10      6.91 o 
   0  16  11       12.03       15.68      5.94 o 
   1  16  11       28.87       23.81      5.55 o 
   2  16  11       14.55       10.80      8.66 o 
  -3  17  11        6.84        4.32      8.64 o 
  -2  17  11        3.33       -5.28      6.72 o 
  -1  17  11        0.83        5.09      5.06 o 
   0  17  11        0.25        2.58      4.85 o 
   1  17  11       21.51       40.81      7.98 o 
   2  17  11        6.53       10.13      5.16 o 
  -2  18  11        0.04        4.32      7.68 o 
  -1  18  11        7.05        0.32      5.41 o 
   0  18  11        2.60        5.28      5.77 o 
   1  18  11        5.79        6.80     11.05 o 
   0  19  11        0.69       -3.63     11.29 o 
  -5   0  12        0.03       -5.28      5.28 o 
  -4   0  12        3.47        8.62      3.81 o 
  -3   0  12       33.00       40.88     10.57 o 
  -2   0  12      657.77      547.49     12.04 o 
  -1   0  12       18.64       14.27      3.33 o 
   0   0  12      954.79      900.32     13.35 o 
   1   0  12     3062.68     2971.39     39.82 o 
   2   0  12       13.97        6.94      2.63 o 
   3   0  12       22.55       18.98      5.49 o 
   4   0  12        5.93        5.08      4.92 o 
   5   0  12        0.04       -5.28      5.28 o 
  -5   1  12       12.08        3.74      7.92 o 
  -4   1  12       27.63       32.90      4.37 o 
  -3   1  12        1.22       -1.07      2.00 o 
  -2   1  12        7.47        9.30      1.90 o 
  -1   1  12      165.54      148.30      3.62 o 
   0   1  12      991.40      943.23      9.80 o 
   1   1  12      250.64      234.66      4.93 o 
   2   1  12      105.45      103.67      5.05 o 
   3   1  12       31.08       29.87      3.02 o 
   4   1  12        8.73        7.11      3.73 o 
   5   1  12        2.69       -1.57      4.92 o 
  -5   2  12        0.84        1.20      5.04 o 
  -4   2  12        0.55       -0.23      2.23 o 
  -3   2  12        0.01        0.69      2.14 o 
  -2   2  12        0.36       -1.41      1.41 o 
  -1   2  12       87.32       86.67      2.97 o 
   0   2  12     1552.49     1497.00     13.54 o 
   1   2  12      680.69      697.69     10.40 o 
   2   2  12       13.47        9.36      2.08 o 
   3   2  12       20.31       21.98      2.86 o 
   4   2  12        0.01        0.79      3.21 o 
   5   2  12        0.15        3.89      5.60 o 
  -5   3  12        8.19        8.56      4.10 o 
  -4   3  12        1.05        0.67      2.22 o 
  -3   3  12        8.07        9.85      2.70 o 
  -2   3  12       70.17       79.71      3.38 o 
  -1   3  12       96.44       78.51      3.11 o 
   0   3  12       41.16       42.11      2.71 o 
   1   3  12     2235.75     2217.58     20.26 o 
   2   3  12      101.88      102.34      3.97 o 
   3   3  12        6.38        6.62      2.37 o 
   4   3  12        3.75        2.33      3.48 o 
   5   3  12        1.69        1.38      5.06 o 
  -5   4  12        2.47        8.49      3.73 o 
  -4   4  12        4.36        4.25      2.56 o 
  -3   4  12       82.35       78.15      5.06 o 
  -2   4  12        0.68       -1.62      1.83 o 
  -1   4  12      169.42      144.03      3.98 o 
   0   4  12      691.43      642.06      8.44 o 
   1   4  12      493.87      463.25      7.72 o 
   2   4  12      168.71      163.40      4.70 o 
   3   4  12       39.90       34.98      4.07 o 
   4   4  12        0.55        3.32      3.44 o 
   5   4  12       16.59       16.71      7.20 o 
  -5   5  12        3.23        0.71      3.36 o 
  -4   5  12        0.77        2.25      2.36 o 
  -3   5  12       40.09       40.31      3.89 o 
  -2   5  12       14.57       11.57      2.70 o 
  -1   5  12      669.55      612.67      9.04 o 
   0   5  12      237.19      226.44      6.60 o 
   1   5  12       31.70       38.40      2.86 o 
   2   5  12      595.94      598.63     11.24 o 
   3   5  12       32.91       19.83      5.44 o 
   4   5  12        0.30        3.90      4.14 o 
   5   5  12       17.34       13.02      7.68 o 
  -5   6  12        0.98       -0.21      6.72 o 
  -4   6  12        8.54       14.82      5.04 o 
  -3   6  12       39.15       42.62      5.69 o 
  -2   6  12        0.10        2.10      2.14 o 
  -1   6  12      240.38      243.69      9.02 o 
   0   6  12      317.24      316.64      8.18 o 
   1   6  12      273.04      270.32      5.44 o 
   2   6  12       37.97       46.53      5.97 o 
   3   6  12        3.82        1.70      3.04 o 
   4   6  12        0.86       -3.33      3.33 o 
  -5   7  12        5.12       10.44      5.19 o 
  -4   7  12        0.84        1.88      4.03 o 
  -3   7  12       18.01       23.13      3.99 o 
  -2   7  12        0.30       -0.32      2.07 o 
  -1   7  12      268.25      267.26     10.74 o 
   0   7  12        7.96        4.34      2.50 o 
   1   7  12        0.70        1.97      1.63 o 
   2   7  12      597.77      599.60      9.74 o 
   3   7  12       19.18       18.58      4.27 o 
   4   7  12        2.05        6.04      3.77 o 
  -5   8  12        4.66       -0.85      4.26 o 
  -4   8  12       15.46       15.03      6.96 o 
  -3   8  12        3.17        0.52      3.50 o 
  -2   8  12        5.23        2.97      3.33 o 
  -1   8  12      125.32      121.22      6.35 o 
   0   8  12      582.42      568.42     14.66 o 
   1   8  12       25.40       25.76      4.30 o 
   2   8  12      860.71      849.68     11.85 o 
   3   8  12        4.37        3.18      3.26 o 
   4   8  12       15.69       19.21      4.78 o 
  -5   9  12        3.55       -0.03      5.06 o 
  -4   9  12        0.27        4.27      4.50 o 
  -3   9  12        7.64       10.71      3.52 o 
  -2   9  12        0.31       -1.72      2.83 o 
  -1   9  12       13.35       16.92      3.83 o 
   0   9  12        7.65        8.16      5.09 o 
   1   9  12       18.29       17.17      4.09 o 
   2   9  12        6.80        8.78      2.46 o 
   3   9  12       55.86       45.39      5.56 o 
   4   9  12       12.83       16.34      5.25 o 
  -4  10  12        0.06       -1.92      4.41 o 
  -3  10  12        6.03        2.79      3.18 o 
  -2  10  12       92.07       83.22      6.72 o 
  -1  10  12       23.28       34.78     14.89 o 
   0  10  12        0.22        3.68      3.41 o 
   1  10  12        0.06        3.44      3.41 o 
   2  10  12      148.90      127.81      9.56 o 
   3  10  12       54.54       54.08      5.93 o 
   4  10  12        9.39       10.56      4.95 o 
  -4  11  12        2.97        0.69      4.58 o 
  -3  11  12       10.28       12.68      5.60 o 
  -2  11  12       24.36       25.79      4.80 o 
  -1  11  12       61.50       58.43     15.37 o 
   0  11  12      127.56      128.22      8.39 o 
   1  11  12       61.87       61.33      7.05 o 
   2  11  12       19.24       23.45      2.82 o 
   3  11  12        4.90        6.17      5.56 o 
   4  11  12        0.95       -0.73      3.88 o 
  -4  12  12        1.41       -3.18      4.85 o 
  -3  12  12        3.84        0.37      4.58 o 
  -2  12  12        1.90        3.22      3.50 o 
  -1  12  12        7.06        6.26      6.48 o 
   0  12  12       11.06       11.25      3.86 o 
   1  12  12       56.08       65.29      9.74 o 
   2  12  12        0.08        3.95      2.70 o 
   3  12  12      176.06      175.29     15.40 o 
  -4  13  12        1.70       -2.88      4.75 o 
  -3  13  12        0.67        3.04      4.50 o 
  -2  13  12        0.89        7.46      4.09 o 
  -1  13  12      176.56      181.42     14.65 o 
   0  13  12       61.90       58.19      8.07 o 
   1  13  12      201.12      201.66     11.26 o 
   2  13  12        2.38       -1.42      3.78 o 
   3  13  12       52.60       51.06      7.11 o 
  -3  14  12        1.53       -1.68      5.09 o 
  -2  14  12        0.02       -2.40      7.20 o 
  -1  14  12       30.90       37.61     11.77 o 
   0  14  12        6.33        6.72      7.44 o 
   1  14  12       60.14       74.27      7.67 o 
   2  14  12        5.69        5.73      5.20 o 
   3  14  12       26.05       31.51      6.06 o 
  -3  15  12        0.99        7.03      5.74 o 
  -2  15  12       34.74       37.46     10.57 o 
  -1  15  12        0.00        0.83      4.85 o 
   0  15  12       15.42       23.81      6.45 o 
   1  15  12       27.70       25.16      5.40 o 
   2  15  12        0.00        6.31      4.62 o 
  -2  16  12       77.26       97.01     15.85 o 
  -1  16  12        7.67        3.20      4.92 o 
   0  16  12        0.74       -3.36      5.28 o 
   1  16  12        4.45       11.86      6.96 o 
   2  16  12        1.33        0.40      4.45 o 
  -2  17  12        8.80       20.17      9.61 o 
  -1  17  12       11.24       22.22      6.35 o 
   0  17  12       12.50       10.59      7.44 o 
   1  17  12       20.15       21.24      6.96 o 
  -1  18  12        4.61       -1.70      5.19 o 
   0  18  12       42.75       52.27     17.29 o 
  -5   1  13       70.80       74.74      9.30 o 
  -4   1  13        0.15       -0.48      2.31 o 
  -3   1  13      108.33      112.01      6.08 o 
  -2   1  13       71.48       62.89      2.99 o 
  -1   1  13        1.26       -1.54      1.54 o 
   0   1  13       10.65        6.49      1.92 o 
   1   1  13      391.60      367.32     13.19 o 
   2   1  13        1.25        4.98      2.45 o 
   3   1  13        0.05        1.54      2.26 o 
   4   1  13        0.41        1.63      3.51 o 
  -5   2  13       36.23       39.40      7.47 o 
  -4   2  13       35.28       31.86      3.69 o 
  -3   2  13       14.43       14.82      3.01 o 
  -2   2  13        3.74        5.16      1.76 o 
  -1   2  13        1.05        3.40      1.78 o 
   0   2  13        0.14        2.92      2.10 o 
   1   2  13        0.00       -1.26      2.68 o 
   2   2  13        0.94        1.61      2.39 o 
   3   2  13       14.26       13.57      2.60 o 
   4   2  13        4.50        1.91      3.53 o 
  -5   3  13        9.29       11.77      5.94 o 
  -4   3  13      109.46      121.97      5.93 o 
  -3   3  13       12.18       11.39      3.88 o 
  -2   3  13       70.45       53.77      3.42 o 
  -1   3  13        3.06        5.66      1.94 o 
   0   3  13        1.19        0.70      2.09 o 
   1   3  13       70.30       75.20      7.14 o 
   2   3  13        2.73        0.07      2.27 o 
   3   3  13       14.61       13.92      2.61 o 
   4   3  13        0.19       -1.69      3.30 o 
  -5   4  13        0.19        2.71      3.31 o 
  -4   4  13       24.33       32.64      3.83 o 
  -3   4  13       17.14       22.08      3.50 o 
  -2   4  13      463.27      458.51     12.96 o 
  -1   4  13       36.27       40.59      3.55 o 
   0   4  13      710.58      725.02     22.06 o 
   1   4  13       76.50       76.37      6.52 o 
   2   4  13       29.83       25.16      3.48 o 
   3   4  13        1.85        4.76      2.30 o 
   4   4  13        1.46        1.44      3.41 o 
  -5   5  13        2.78        1.54      3.74 o 
  -4   5  13       25.16       36.03      6.28 o 
  -3   5  13        0.97       -0.62      2.40 o 
  -2   5  13       36.40       19.68      4.06 o 
  -1   5  13      230.85      218.02      6.96 o 
   0   5  13      906.14      872.02     13.97 o 
   1   5  13       63.03       67.76      4.41 o 
   2   5  13        0.05        5.95      2.58 o 
   3   5  13        7.68        4.86      4.16 o 
   4   5  13        1.29        0.79      3.53 o 
  -5   6  13        3.32        4.94      4.80 o 
  -4   6  13        5.19       11.76      4.85 o 
  -3   6  13        0.73        4.30      3.30 o 
  -2   6  13       18.29       22.86      4.14 o 
  -1   6  13       10.94       17.42      3.32 o 
   0   6  13       80.31       73.35      5.41 o 
   1   6  13        0.91        5.49      2.47 o 
   2   6  13       24.94       18.48      3.09 o 
   3   6  13        0.00        0.45      3.54 o 
   4   6  13        0.96       -2.26      3.67 o 
  -5   7  13        0.99       -0.48      5.28 o 
  -4   7  13        0.40       -2.52      4.15 o 
  -3   7  13       27.94       26.90      4.58 o 
  -2   7  13        0.44        0.35      2.89 o 
  -1   7  13        9.88       12.45      3.22 o 
   0   7  13       22.34       23.15      3.27 o 
   1   7  13       65.13       54.89      4.28 o 
   2   7  13       83.64       77.21      4.94 o 
   3   7  13        4.40       -3.31      3.47 o 
   4   7  13        0.94        0.11      3.61 o 
  -4   8  13       12.98        7.52      5.40 o 
  -3   8  13      153.78      163.53      8.96 o 
  -2   8  13        0.71       -2.91      3.18 o 
  -1   8  13       20.76       19.99      4.30 o 
   0   8  13       55.75       55.97      4.38 o 
   1   8  13        4.65        1.26      2.85 o 
   2   8  13       11.52       10.49      2.47 o 
   3   8  13        7.91       11.48      4.04 o 
   4   8  13        0.75       -0.45      3.82 o 
  -4   9  13        0.19       -1.58      4.58 o 
  -3   9  13        5.84        9.01      3.82 o 
  -2   9  13        0.66       -0.80      3.05 o 
  -1   9  13     1785.69     1773.22     33.03 o 
   0   9  13      114.54      111.61      7.91 o 
   1   9  13       13.26       13.86      3.61 o 
   2   9  13       91.56       95.36      4.29 o 
   3   9  13        1.62        0.97      3.28 o 
   4   9  13        1.14        4.43      4.42 o 
  -4  10  13        5.91        4.99      5.06 o 
  -3  10  13        4.63       -1.40      4.31 o 
  -2  10  13       22.97       22.28      4.49 o 
  -1  10  13      414.10      436.02     13.48 o 
   0  10  13       59.19       60.71      8.31 o 
   1  10  13       55.22       42.02      6.62 o 
   2  10  13       11.21       12.23      2.90 o 
   3  10  13        1.09       -3.08      3.08 o 
  -4  11  13        1.64        0.72      5.52 o 
  -3  11  13        4.24        8.76      4.44 o 
  -2  11  13       24.27       19.14      9.37 o 
  -1  11  13       10.86        9.63      3.93 o 
   0  11  13       25.56       11.80      5.31 o 
   1  11  13       41.97       41.59      5.97 o 
   2  11  13        2.39        1.66      4.24 o 
   3  11  13        2.97        8.86      4.13 o 
  -4  12  13        1.11       -2.17      4.92 o 
  -3  12  13        4.95        2.43      4.92 o 
  -2  12  13       26.31       33.21      6.77 o 
  -1  12  13       48.68       56.78      8.13 o 
   0  12  13      154.34      164.96     19.93 o 
   1  12  13       28.66       36.45      6.00 o 
   2  12  13       14.69        5.34      4.10 o 
   3  12  13        3.86       10.87      4.86 o 
  -3  13  13        4.82        6.87      5.40 o 
  -2  13  13      215.13      218.72     14.59 o 
  -1  13  13        3.85       10.81      5.60 o 
   0  13  13      115.03       96.09     10.32 o 
   1  13  13        0.58        1.07      4.05 o 
   2  13  13        0.75        0.30      3.99 o 
   3  13  13       10.16        4.75      4.51 o 
  -3  14  13        7.50       -1.92      5.09 o 
  -2  14  13      408.23      401.32     29.78 o 
  -1  14  13        0.04        3.12      4.75 o 
   0  14  13       46.37       41.75      7.38 o 
   1  14  13       34.41       33.37      7.64 o 
   2  14  13        1.26        1.08      4.06 o 
  -2  15  13       67.00       69.02      9.49 o 
  -1  15  13       19.72       22.15      6.62 o 
   0  15  13       11.27       19.37      6.00 o 
   1  15  13       14.50       12.91      6.00 o 
   2  15  13        0.97        7.94      4.87 o 
  -2  16  13        0.81        0.18      5.40 o 
  -1  16  13       40.39       41.91     10.81 o 
   0  16  13       23.46       26.07      7.15 o 
   1  16  13        0.41        0.09      5.53 o 
   0  17  13        1.20        8.96      5.74 o 
  -5   0  14        5.37       16.33      8.64 o 
  -4   0  14       14.39        8.76      4.38 o 
  -3   0  14        0.46        7.44      4.03 o 
  -2   0  14     1766.24     1584.33     32.42 o 
  -1   0  14       20.51       23.59      6.48 o 
   0   0  14     1265.32     1237.08     22.20 o 
   1   0  14        3.91        3.36      6.00 o 
   2   0  14       69.24       70.34      8.81 o 
   3   0  14        7.75        8.34      4.34 o 
   4   0  14        0.50        2.93      5.53 o 
  -5   1  14       10.18        9.28      5.26 o 
  -4   1  14        2.52       -0.52      2.59 o 
  -3   1  14        0.31        1.29      2.65 o 
  -2   1  14        2.33       -2.03      2.82 o 
  -1   1  14        0.30       -1.60      1.60 o 
   0   1  14      200.40      197.24      6.68 o 
   1   1  14        0.99        1.15      2.67 o 
   2   1  14        8.08        3.36      3.13 o 
   3   1  14       13.40       11.19      3.52 o 
   4   1  14        1.62        4.79      3.96 o 
  -5   2  14       14.06       12.09      7.44 o 
  -4   2  14       18.12       22.73      5.13 o 
  -3   2  14       43.39       42.00      5.40 o 
  -2   2  14       49.73       48.55      4.58 o 
  -1   2  14       88.78       84.29      5.37 o 
   0   2  14      135.36      129.10      5.80 o 
   1   2  14       14.03        7.41      4.85 o 
   2   2  14       15.82       15.28      3.88 o 
   3   2  14       10.01       14.00      4.57 o 
   4   2  14        3.43        2.85      4.02 o 
  -5   3  14        3.02        1.18      5.06 o 
  -4   3  14        1.19       -0.35      2.53 o 
  -3   3  14       38.56       34.44      4.13 o 
  -2   3  14       15.50       10.87      3.04 o 
  -1   3  14        0.32        0.46      2.10 o 
   0   3  14       26.86       24.41      3.13 o 
   1   3  14       44.44       39.73      4.74 o 
   2   3  14        0.05        0.89      3.47 o 
   3   3  14       34.72       19.18      4.47 o 
   4   3  14        5.06        4.74      4.00 o 
  -5   4  14       13.38       15.86     11.29 o 
  -4   4  14        0.03       -0.74      2.51 o 
  -3   4  14      166.46      159.80      7.52 o 
  -2   4  14        3.05       -0.84      2.28 o 
  -1   4  14        0.71       -0.39      2.56 o 
   0   4  14       14.62       10.75      2.66 o 
   1   4  14      246.44      233.73      9.28 o 
   2   4  14       16.28       11.92      4.11 o 
   3   4  14        5.39        3.80      3.79 o 
   4   4  14        0.00       -3.22      3.22 o 
  -4   5  14       15.81       18.08      4.62 o 
  -3   5  14      357.95      377.97     18.16 o 
  -2   5  14        1.65       -1.46      2.74 o 
  -1   5  14     1235.06     1143.79     18.96 o 
   0   5  14        7.65        0.52      2.28 o 
   1   5  14        1.13       -1.66      2.80 o 
   2   5  14        0.75       -0.31      3.16 o 
   3   5  14        1.63       -3.07      3.07 o 
   4   5  14        0.72        1.49      3.89 o 
  -4   6  14        1.09        2.24      4.50 o 
  -3   6  14        0.00       -3.11      3.11 o 
  -2   6  14       61.16       44.87      5.36 o 
  -1   6  14      294.05      313.23      9.46 o 
   0   6  14        0.02       -1.29      2.23 o 
   1   6  14       27.90       23.58      4.12 o 
   2   6  14       35.47       39.11      5.07 o 
   3   6  14        1.04        2.42      3.56 o 
   4   6  14        0.66        6.34      5.02 o 
  -4   7  14        0.42        4.67      4.92 o 
  -3   7  14       13.75       13.21      3.76 o 
  -2   7  14        5.95       -2.56      2.81 o 
  -1   7  14        0.61        1.32      2.72 o 
   0   7  14       31.52       36.21      3.70 o 
   1   7  14        4.96       10.40      3.42 o 
   2   7  14       48.60       45.58      5.57 o 
   3   7  14        0.13        2.97      3.59 o 
  -4   8  14        6.60        4.79      4.92 o 
  -3   8  14       14.00       12.82      4.19 o 
  -2   8  14       27.44       16.58      4.34 o 
  -1   8  14       27.64       25.27      4.78 o 
   0   8  14        0.00        0.70      2.86 o 
   1   8  14        2.27        6.62      5.31 o 
   2   8  14        0.05       -2.29      2.29 o 
   3   8  14        3.03       11.14      4.05 o 
  -4   9  14      201.23      245.83     14.41 o 
  -3   9  14        0.46        0.47      3.18 o 
  -2   9  14       43.78       36.40      5.33 o 
  -1   9  14       39.50       30.45      4.38 o 
   0   9  14      124.13      117.21      8.25 o 
   1   9  14        0.78        1.12      3.08 o 
   2   9  14       13.32        6.83      3.74 o 
   3   9  14        0.23       -2.76      3.45 o 
  -4  10  14        3.44       12.38      6.08 o 
  -3  10  14        3.35        0.71      3.58 o 
  -2  10  14      280.58      270.32     14.39 o 
  -1  10  14        7.26        8.80      3.49 o 
   0  10  14       14.30       23.68      4.10 o 
   1  10  14        0.01       -1.75      2.85 o 
   2  10  14        4.25       -0.09      3.35 o 
   3  10  14        5.47        7.58      4.08 o 
  -3  11  14       71.15       87.04      7.63 o 
  -2  11  14       51.56       53.93      8.75 o 
  -1  11  14       34.05       33.54      5.27 o 
   0  11  14        2.45        9.98      5.40 o 
   1  11  14        4.10       -0.05      3.86 o 
   2  11  14        0.08        4.02      3.96 o 
   3  11  14       13.67       13.63      4.39 o 
  -3  12  14        0.48       -3.82      3.82 o 
  -2  12  14        1.72       -0.75      4.23 o 
  -1  12  14        9.38       13.99      4.62 o 
   0  12  14        0.15        3.33      4.72 o 
   1  12  14        0.33        0.44      3.82 o 
   2  12  14        0.36       -1.19      3.86 o 
  -3  13  14        3.11        1.44      4.08 o 
  -2  13  14        0.49        4.80      5.43 o 
  -1  13  14       15.25       10.36      4.49 o 
   0  13  14        1.67        4.96      5.19 o 
   1  13  14        1.42        4.77      6.48 o 
   2  13  14        0.12       -1.94      4.76 o 
  -2  14  14       39.67       56.37     20.65 o 
  -1  14  14       40.03       39.57      7.79 o 
   0  14  14       23.16       16.87      6.22 o 
   1  14  14        0.04       -3.15      4.85 o 
  -1  15  14       11.13       13.04      6.24 o 
   0  15  14        0.24       10.09      6.72 o 
   1  15  14        0.20       -0.42      5.06 o 
  -4   1  15        0.04       -0.81      2.68 o 
  -3   1  15      168.30      143.12     14.07 o 
  -2   1  15        3.86        1.58      2.62 o 
  -1   1  15       26.25       19.29      3.49 o 
   0   1  15       24.68       23.19      3.88 o 
   1   1  15      188.59      179.51      9.03 o 
   2   1  15       12.91       15.88      4.25 o 
   3   1  15       37.59       32.54      5.22 o 
  -4   2  15        0.06        0.51      2.87 o 
  -3   2  15       11.83        9.50      3.34 o 
  -2   2  15        0.00       -0.75      3.19 o 
  -1   2  15        1.21        0.45      2.31 o 
   0   2  15       74.20       69.70      5.69 o 
   1   2  15      128.83      128.72      7.73 o 
   2   2  15        3.95        6.56      3.57 o 
   3   2  15       42.16       63.24     10.68 o 
  -4   3  15        8.06       13.60      3.47 o 
  -3   3  15       16.39       11.21      3.45 o 
  -2   3  15       26.05       24.83      3.77 o 
  -1   3  15        1.52        0.89      3.02 o 
   0   3  15       51.57       58.32      5.23 o 
   1   3  15       17.35       13.90      3.75 o 
   2   3  15        0.28       -1.78      2.94 o 
   3   3  15        6.26       14.07      4.43 o 
  -4   4  15       55.36       59.65      6.55 o 
  -3   4  15        0.08        1.02      2.91 o 
  -2   4  15       47.41       36.25      4.18 o 
  -1   4  15       10.31        8.15      3.40 o 
   0   4  15      169.16      154.82     12.55 o 
   1   4  15        0.81        4.32      3.12 o 
   2   4  15       64.45       71.62      6.59 o 
   3   4  15        0.60       -1.43      3.97 o 
  -4   5  15       61.09       54.95      6.47 o 
  -3   5  15       15.52       13.79      4.61 o 
  -2   5  15      105.95       90.21      7.30 o 
  -1   5  15       29.86       25.23      5.41 o 
   0   5  15        0.26        3.20      3.33 o 
   1   5  15       21.31       32.06      5.89 o 
   2   5  15        1.64        1.08      3.57 o 
   3   5  15        0.08        6.32      4.05 o 
  -4   6  15        0.41        3.49      5.06 o 
  -3   6  15        1.82        2.11      4.35 o 
  -2   6  15        0.77       -2.22      3.58 o 
  -1   6  15       25.23       30.93      4.12 o 
   0   6  15        0.46       -3.02      3.02 o 
   1   6  15        6.95        3.63      3.35 o 
   2   6  15      120.74      139.88      5.96 o 
   3   6  15       12.64       15.72      4.46 o 
  -4   7  15        0.20       -0.62      4.58 o 
  -3   7  15       33.04       40.68      5.44 o 
  -2   7  15        3.52        2.70      3.41 o 
  -1   7  15       10.45        5.50      3.08 o 
   0   7  15        0.29       -1.76      3.05 o 
   1   7  15        0.77        1.32      3.05 o 
   2   7  15       16.00       19.93      6.79 o 
   3   7  15        0.58       -0.98      3.83 o 
  -4   8  15        0.98       -1.56      5.04 o 
  -3   8  15        3.12        4.91      4.50 o 
  -2   8  15        2.46        7.56      4.04 o 
  -1   8  15       29.34       31.10      4.29 o 
   0   8  15        0.00        2.01      3.41 o 
   1   8  15        1.72        5.29      3.45 o 
   2   8  15        1.52        1.30      3.68 o 
   3   8  15        0.05        1.63      4.05 o 
  -3   9  15        0.36        0.34      3.55 o 
  -2   9  15       13.77       12.77      4.24 o 
  -1   9  15       24.56       14.15      4.34 o 
   0   9  15        2.15        8.69      4.06 o 
   1   9  15       63.76       77.12      6.64 o 
   2   9  15        2.82        1.40      3.58 o 
   3   9  15        9.31        8.44      4.27 o 
  -3  10  15        0.15        2.93      7.60 o 
  -2  10  15       75.70       85.62      7.56 o 
  -1  10  15        7.54        6.35      4.04 o 
   0  10  15       13.54       14.03      4.67 o 
   1  10  15        2.24        5.33      4.09 o 
   2  10  15       12.54       19.54      4.56 o 
  -3  11  15        2.77        9.27      4.49 o 
  -2  11  15       21.49       16.49      4.89 o 
  -1  11  15        0.03       -0.14      3.58 o 
   0  11  15        0.44        1.77      3.86 o 
   1  11  15        0.94       -3.69      3.74 o 
   2  11  15        0.34       -1.78      3.51 o 
  -2  12  15       17.86       14.19      4.73 o 
  -1  12  15        1.80       -4.70      5.86 o 
   0  12  15        0.37        4.00      4.21 o 
   1  12  15        0.06        0.09      3.86 o 
  -2  13  15        7.06        5.63      4.49 o 
  -1  13  15        1.72       -3.18      5.06 o 
   0  13  15       17.00       27.05      7.03 o 
   1  13  15        0.62        4.32      8.16 o 
  -1  14  15       22.98       30.52      7.38 o 
   0  14  15        0.21       15.81     10.33 o 
  -4   0  16       18.40       15.70      5.15 o 
  -3   0  16       14.37       12.40      4.92 o 
  -2   0  16       88.74      104.20      9.15 o 
  -1   0  16       11.82        9.61      6.24 o 
   0   0  16      160.27      183.40     12.65 o 
   1   0  16       60.60       53.68     16.09 o 
   2   0  16        0.52        0.79      4.92 o 
   3   0  16        2.27       10.44      6.28 o 
  -4   1  16        2.64        0.34      3.09 o 
  -3   1  16       14.57        7.40      3.16 o 
  -2   1  16       14.58       20.46      3.79 o 
  -1   1  16        2.49       -2.62      4.03 o 
   0   1  16       39.28       53.99      5.38 o 
   1   1  16        0.23        0.70      5.20 o 
   2   1  16       35.19       48.04      6.52 o 
   3   1  16       23.45       33.22      6.79 o 
  -4   2  16        0.25       -1.52      2.98 o 
  -3   2  16        3.65        1.19      2.92 o 
  -2   2  16       15.57       17.45      3.64 o 
  -1   2  16        4.11        4.56      4.41 o 
   0   2  16       22.93       19.34      4.01 o 
   1   2  16        8.67        9.78      3.75 o 
   2   2  16        1.90       -2.96      3.40 o 
   3   2  16      183.97      227.31     11.72 o 
  -4   3  16        3.92        4.18      5.19 o 
  -3   3  16        0.33        0.19      2.94 o 
  -2   3  16       14.88       12.76      3.30 o 
  -1   3  16        0.60        0.24      4.08 o 
   0   3  16        0.57        2.72      3.58 o 
   1   3  16       44.13       44.80      5.41 o 
   2   3  16        9.49       13.14      4.17 o 
   3   3  16        0.00        4.39      4.28 o 
  -4   4  16        0.40       -0.98      3.86 o 
  -3   4  16        0.02       -0.63      2.75 o 
  -2   4  16       14.87        8.47      3.69 o 
  -1   4  16        0.55       -0.67      4.23 o 
   0   4  16       14.34       22.36      4.93 o 
   1   4  16        1.26        0.53      3.00 o 
   2   4  16        3.17        6.59      3.96 o 
   3   4  16        0.77        6.08      4.19 o 
  -3   5  16        1.30       -0.93      3.30 o 
  -2   5  16        2.36        6.61      3.69 o 
  -1   5  16      101.31      106.84      7.91 o 
   0   5  16       14.62        9.51      4.05 o 
   1   5  16       68.61       79.98      7.84 o 
   2   5  16       28.31       40.51      5.67 o 
   3   5  16        0.01        3.05      4.20 o 
  -3   6  16        5.72        5.92      4.23 o 
  -2   6  16        0.31        0.24      3.58 o 
  -1   6  16       99.87      102.83      7.89 o 
   0   6  16        3.06        1.63      3.41 o 
   1   6  16        0.24        1.64      3.40 o 
   2   6  16       77.13       84.04      7.40 o 
  -3   7  16        1.30        1.85      3.76 o 
  -2   7  16       12.61       11.46      4.25 o 
  -1   7  16        7.80        9.71      4.39 o 
   0   7  16        0.82       -0.44      3.60 o 
   1   7  16        3.92        4.39      3.58 o 
   2   7  16       21.33       42.08      5.89 o 
  -3   8  16        0.58       -2.58      3.74 o 
  -2   8  16        0.10        0.39      3.74 o 
  -1   8  16        0.53       -0.97      3.43 o 
   0   8  16        3.50        6.69      4.52 o 
   1   8  16        0.41       -0.22      3.94 o 
   2   8  16       15.63       10.69      4.28 o 
  -3   9  16        1.61        7.05      4.17 o 
  -2   9  16        0.25       -2.23      3.69 o 
  -1   9  16       41.67       38.67      5.90 o 
   0   9  16       19.10       18.16      4.89 o 
   1   9  16        7.56       10.03      4.52 o 
   2   9  16        5.11        5.69      4.87 o 
  -2  10  16        9.92        8.45      4.55 o 
  -1  10  16        0.30       -2.48      3.67 o 
   0  10  16       74.09       92.02     11.03 o 
   1  10  16       17.14       22.31      5.53 o 
  -2  11  16        0.57        4.58      4.52 o 
  -1  11  16       14.62       19.45      5.33 o 
   0  11  16       14.60       13.98      4.86 o 
   1  11  16       25.80       31.39      6.16 o 
  -1  12  16        0.00        3.65      4.10 o 
   0  12  16        0.65        2.27      4.42 o 
  -3   1  17        0.06        4.57      3.24 o 
  -2   1  17       12.96       16.88      5.60 o 
  -1   1  17        4.19        3.15      8.40 o 
   0   1  17       16.68       15.15      6.24 o 
   1   1  17        2.72        3.69      3.46 o 
   2   1  17       16.19       15.64      5.34 o 
  -3   2  17        4.41        2.39      3.24 o 
  -2   2  17        0.14        2.08      3.60 o 
  -1   2  17        0.00       -2.73      4.38 o 
   0   2  17       26.16       18.08      6.28 o 
   1   2  17        0.73        0.61      3.24 o 
   2   2  17       61.42       80.87      7.31 o 
  -3   3  17        0.37        4.37      3.30 o 
  -2   3  17        5.66        8.76      4.14 o 
  -1   3  17        5.32        5.41      5.28 o 
   0   3  17       45.17       57.70     13.69 o 
   1   3  17        7.64       10.46      3.69 o 
   2   3  17       84.31       92.23      7.72 o 
  -3   4  17        7.63        4.25      4.17 o 
  -2   4  17        8.78       11.19      4.25 o 
  -1   4  17       16.78       14.69      7.44 o 
   0   4  17        2.41        5.59      5.28 o 
   1   4  17        1.21        2.72      3.41 o 
   2   4  17        0.08       -0.65      3.85 o 
  -3   5  17        4.54        9.52      7.00 o 
  -2   5  17        1.15        5.27      3.97 o 
  -1   5  17       21.42       37.68      7.64 o 
   0   5  17        0.24       -0.82      4.58 o 
   1   5  17        0.29        3.36      4.22 o 
   2   5  17       42.10       48.76      6.21 o 
  -3   6  17        0.01        0.11      4.05 o 
  -2   6  17        0.00       -0.35      3.69 o 
  -1   6  17       52.18       55.73      8.31 o 
   0   6  17        0.01        0.48      5.09 o 
   1   6  17       21.23       20.63      5.42 o 
   2   6  17        6.92       11.39      4.43 o 
  -2   7  17        0.13       -2.15      4.13 o 
  -1   7  17       41.86       52.39      8.31 o 
   0   7  17        1.20        3.36      5.09 o 
   1   7  17       92.65      124.80      9.98 o 
  -2   8  17        0.43        6.49      4.11 o 
  -1   8  17       47.68       68.29      9.30 o 
   0   8  17        4.01        0.20      5.26 o 
   1   8  17        0.63        2.18      4.58 o 
  -2   9  17        0.12        1.92      7.68 o 
  -1   9  17        1.67        3.97      5.53 o 
   0   9  17        5.67        3.04      5.60 o 
   1   9  17        0.17       -1.01      4.49 o 
  -1  10  17        1.85        1.41      5.26 o 
   0  10  17        1.73       -1.49      4.92 o 
  -2   0  18        0.03        3.84      6.72 o 
  -1   0  18       37.01       36.02     11.05 o 
   0   0  18       98.12      144.56     19.21 o 
   1   0  18        0.00       -2.88      7.20 o 
  -2   1  18       10.22        6.72      5.43 o 
  -1   1  18        4.30        8.03      5.60 o 
   0   1  18       14.51       14.10      6.43 o 
   1   1  18       10.82       16.34      5.53 o 
  -2   2  18       22.85       16.48      6.43 o 
  -1   2  18       44.26       53.60      8.83 o 
   0   2  18       12.75        9.10      5.94 o 
   1   2  18       10.41        9.38      4.93 o 
  -2   3  18       33.24       25.93      6.79 o 
  -1   3  18        4.93        9.07      5.60 o 
   0   3  18       36.13       45.23      8.13 o 
   1   3  18        0.56        0.92      4.23 o 
  -2   4  18        1.40        7.68      5.43 o 
  -1   4  18        7.80       15.49      7.44 o 
   0   4  18       22.24       19.44      6.91 o 
   1   4  18        0.81       -1.84      4.42 o 
  -2   5  18        8.65        5.13      5.19 o 
  -1   5  18        1.30        1.52      9.12 o 
   0   5  18        2.42        5.71      6.08 o 
   1   5  18       37.15       44.07      6.81 o 
  -1   6  18        1.29        4.80      5.43 o 
   0   6  18       34.90       27.89      7.30 o 
  -1   7  18       19.57        4.32      8.16 o 
   0   7  18        0.21        6.50      5.40 o 
                                                 
